# Supplementary material for: Genome wide analysis implicates upregulation of proteasome pathway in major depressive disorder
Source: Transl Psychiatry. 2021 Jul 28;11:409. doi: 10.1038/s41398-021-01529-x (PMC8319154; doi:10.1038/s41398-021-01529-x)
Supplement: Supplementary file 2 — Supplementary Tables [file 41398_2021_1529_MOESM2_ESM.xlsx]

## Sheet: S4 - GeneAnalytics HPC results
Score	SuperPath Name	# SuperPath Total Genes	# SuperPath Matched Genes	DAVID corresponding pathway
76.2929	Metabolism	2577	162	generation of precursor metabolites and energy, ATP metabolic process
71.5589	Respiratory Electron Transport, ATP Synthesis By Chemiosmotic Coupling, and Heat Production By Uncoupling Proteins.	648	71	respiratory electron transport chain
56.6079	Viral MRNA Translation	545	58	tRNA aminoacylation for protein translation
50	Metabolism of Proteins	1627	105	regulation of cellular protein metabolic process
48.4764	Vesicle-mediated Transport	659	60	vesicle
44.8863	Cellular Senescence (REACTOME)	452	47
44.1235	Regulation of Degradation of DeltaF508 CFTR in CF	63	19
41.8395	HIV Life Cycle	861	66
40.263	Chks in Checkpoint Regulation	224	31	proteolysis, Parkinson's disease
40.0358	Innate Immune System	2128	117
38.39	Synaptic Vesicle Cycle	90	20	vesicle
37.3773	CDK-mediated Phosphorylation and Removal of Cdc6	880	64	mitotic cell cycle, Ras, negative/positive regulation of protein metabolic process, transmembrane transport
37.2994	Citrate Cycle (TCA Cycle)	45	15	Citrate cycle (TCA cycle)
37.2892	Beta-Adrenergic Signaling	308	35
35.19	Regulation of PLK1 Activity at G2/M Transition	211	28
34.8829	RNA Polymerase II Transcription Initiation And Promoter Clearance	213	28
33.7048	Signaling By Wnt	338	35
33.4744	Remodeling of Adherens Junctions	122	21
32.1458	Carbon Metabolism	142	22	amino acid activation
30.9921	Antigen Processing-Cross Presentation	121	20
30.8748	Proteolysis Role of Parkin in The Ubiquitin-Proteasomal Pathway	73	16
30.5143	Clathrin-mediated Endocytosis	137	21	endocytosis
30.2026	RET Signaling	972	63	Ras
29.4036	Class I MHC Mediated Antigen Processing and Presentation	823	56
28.7843	Gene Expression	1839	96
28.2296	Protein Processing in Endoplasmic Reticulum	165	22
27.993	Ubiquitin-Proteasome Dependent Proteolysis	123	19	proteasomal ubiquitin-dependent protein catabolic process
27.9193	Phagosome	152	21
27.8009	TP53 Regulates Metabolic Genes	85	16
26.6547	CLEC7A (Dectin-1) Signaling	145	20
26.021	Mitotic Metaphase and Anaphase	180	22	anaphase-promoting complex-dependent proteasomal ubiquitin-dependent protein catabolic process
25.796	Organelle Biogenesis and Maintenance	341	31
25.4115	Pyruvate Metabolism and Citric Acid (TCA) Cycle	49	12	Citrate cycle (TCA cycle)
25.2645	Cell Cycle Checkpoints	202	23	cell cycle process
25.1335	Cooperation of Prefoldin and TriC/CCT in Actin and Tubulin Folding	40	11
24.9495	Mitotic G1-G1/S Phases	156	20
24.6169	Insulin Receptor Recycling	128	18	endocytosis, Epithelial cell signaling in Helicobacter pylori infection, Vibrio cholerae infection
23.5634	Cell Cycle, Mitotic	622	43	mitotic cell cycle
23.5156	Nanog in Mammalian ESC Pluripotency	534	39	14-3-3 protein
23.1858	TCR Signaling (REACTOME)	122	17
22.9542	Cell Cycle_Spindle Assembly and Chromosome Separation	95	15	cell cycle process
22.9331	Transport of Glucose and Other Sugars, Bile Salts and Organic Acids, Metal Ions and Amine Compounds	678	45	inorganic cation transmembrane transporter activity
22.4288	Endocytosis	244	24	endocytosis
22.3836	Glucose Metabolism	127	17	Glycolysis / Gluconeogenesis
21.2576	GABAergic Synapse	201	21
21.1265	Amino Acid Metabolism	91	14
20.9328	FMLP Pathway	317	27	Huntington's disease
20.8564	Mechanisms of CFTR Activation By S-nitrosoglutathione (normal and CF)	43	10
20.6081	Signaling By Hedgehog	139	17
20.135	Developmental Biology	1078	59
19.6484	Golgi-to-ER Retrograde Transport	180	19
19.2471	P53 Signaling	117	15
19.2356	COPI-independent Golgi-to-ER Retrograde Traffic	28	8
18.9039	Deubiquitination	301	25	Protease
18.7437	Chaperonin-mediated Protein Folding	105	14	protein folding
18.1597	Oocyte Meiosis	158	17	Oocyte meiosis
17.9504	Mitochondrial Translation	95	13
17.8649	Downstream Signaling Events of B Cell Receptor (BCR)	234	21	Ras
16.9801	Transport to The Golgi and Subsequent Modification	284	23	vesicle
16.7991	Regulation of TP53 Activity	371	27
16.5183	Cellular Response to Heat Stress	89	12
16.4581	SMAD Signaling Network	121	14
15.8779	Neuroscience	341	25
15.5109	Development Dopamine D2 Receptor Transactivation of EGFR	164	16
15.4069	RNA Transport	165	16
15.2437	Cytoskeleton Remodeling Neurofilaments	82	11
15.1316	Cytokine Signaling in Immune System	760	42
15.0751	DNA Double-Strand Break Repair	331	24
14.918	Uptake and Actions of Bacterial Toxins	31	7
14.918	Lissencephaly Gene (LIS1) in Neuronal Migration and Development	31	7
14.7915	WNT Signaling	250	20
14.6237	L1CAM Interactions	102	12
14.4906	MTOR Pathway	103	12
14.4776	MAPK-Erk Pathway	275	21
14.124	TRNA Aminoacylation	74	10
14.028	Amyotrophic Lateral Sclerosis (ALS)	60	9
13.9952	Transport of The SLBP Independent Mature MRNA	199	17	nuclear pore, pore complex, nuclear envelope, nuclear import
13.984	Presenilin-Mediated Signaling	142	14
13.9114	Rheumatoid Arthritis	91	11
13.8778	Regulation of Lipid Metabolism Insulin Signaling-generic Cascades	262	20
13.8411	Transmission Across Chemical Synapses	350	24
13.7108	FoxO Family Signaling	48	8
13.6798	Cytoskeletal Signaling	308	22
13.6724	Mitochondrial Protein Import	62	9	transit peptide:Mitochondrion
13.3622	Transcription-Coupled Nucleotide Excision Repair (TC-NER)	112	12
13.244	MAP Kinase Signaling	113	12
13.1697	TGF-Beta Pathway	653	36
13.1151	Role of Calcineurin-dependent NFAT Signaling in Lymphocytes	51	8
12.9953	MTOR Signaling Pathway (KEGG)	211	17
12.7404	Cargo Trafficking to The Periciliary Membrane	53	8
12.6854	Signaling By GPCR	2599	103
12.683	Association Between Physico-Chemical Features and Toxicity Associated Pathways	68	9
12.5593	Cell Cycle_Role of APC in Cell Cycle Regulation	54	8
12.3719	MHC Class II Antigen Presentation	103	11
12.254	Long-term Potentiation	104	11
12.1841	PI3K-Akt Signaling Pathway	524	30
12.1104	Cell Cycle Role of 14-3-3 Proteins in Cell Cycle Regulation	30	6
11.8601	Amino Acid Synthesis and Interconversion (transamination)	31	6
11.8167	EPH-Ephrin Signaling	145	13
11.6188	Budding and Maturation of HIV Virion	32	6
11.2812	Apoptotic Pathways in Synovial Fibroblasts	727	37
11.2414	Translocation of GLUT4 to The Plasma Membrane	62	8
11.1994	DARPP-32 Phosphorylation	22	5
11.161	Signaling Events Mediated By HDAC Class II	34	6
10.9486	Delta508-CFTR Traffic / ER-to-Golgi in CF	135	12
10.9172	GDNF-Family Ligands and Receptor Interactions	98	10
10.9095	Diurnally Regulated Genes With Circadian Orthologs	49	7
10.9095	Retrograde Transport at The Trans-Golgi-Network	49	7
10.8654	Validated Targets of C-MYC Transcriptional Activation	81	9
10.7995	Central Carbon Metabolism in Cancer	65	8
10.5736	Neurotransmitter Release Cycle	51	7
10.5187	ADP Signalling Through P2Y Purinoceptor 1	67	8
10.3752	Glyoxylate Metabolism and Glycine Degradation	25	5
10.2492	DNA Damage	296	19
10.2484	P70S6K Signaling	392	23
10.2481	Neurophysiological Process Glutamate Regulation of Dopamine D1A Receptor Signaling	69	8
10.1512	Brain-Derived Neurotrophic Factor (BDNF) Signaling Pathway	144	12
10.1405	Pyruvate Metabolism	39	6
10.0188	Ion Channel Transport	209	15
9.95473	Ferroptosis	40	6

## Sheet: S9 - GeneAnalytics PC results
Score	SuperPath Name	# SuperPath Total Genes	# SuperPath Matched Genes	DAVID corresponding pathway
47.9125	Respiratory Electron Transport, ATP Synthesis By Chemiosmotic Coupling, and Heat Production By Uncoupling Proteins.	648	69	respiratory electron transport chain
38.6019	Transmission Across Chemical Synapses	350	44	transmission of nerve impulse, synaptic transmission
37.0691	Transport of Glucose and Other Sugars, Bile Salts and Organic Acids, Metal Ions and Amine Compounds	678	64	monovalent inorganic cation transmembrane transporter activity
31.8472	Synaptic Vesicle Cycle	90	20	synaptic vesicle
30.6069	Neuroscience	341	39	neurological system process
30.4869	GABAergic Synapse	201	29
25.9843	Vesicle-mediated Transport	659	55	transport vesicle membrane
24.7695	Dopamine-DARPP32 Feedback Onto CAMP Pathway	227	28
24.1656	RET Signaling	972	70
23.9068	L1CAM Interactions	102	18
23.7814	Class I MHC Mediated Antigen Processing and Presentation	823	62	proteasome, protein ubiquitination
23.498	Long-term Potentiation	104	18
23.118	FMLP Pathway	317	33	Huntington's disease
22.7782	EPH-Ephrin Signaling	145	21
22.4713	Development FGFR Signaling Pathway	134	20
22.2796	Metabolism	2577	142
21.7485	Endocrine and Other Factor-regulated Calcium Reabsorption	48	12
21.547	Ion Channel Transport	209	25	ion channel activity, Ion transport
21.0569	Physiological and Pathological Hypertrophy of The Heart	25	9
20.7212	CLEC7A (Dectin-1) Signaling	145	20
19.444	DAG and IP3 Signaling	258	27
19.2879	Beta-Adrenergic Signaling	308	30
19.1363	MTOR Pathway	103	16
18.8872	Neuropathic Pain-Signaling in Dorsal Horn Neurons	232	25	Vibrio cholerae infection
18.8761	Brain-Derived Neurotrophic Factor (BDNF) Signaling Pathway	144	19
18.8753	Neurophysiological Process Glutamate Regulation of Dopamine D1A Receptor Signaling	69	13
18.4463	Amyotrophic Lateral Sclerosis (ALS)	60	12
18.3158	B Cell Receptor Signaling Pathway (sino)	148	19
18.1721	Trafficking of AMPA Receptors	32	9
18.1287	TCR Signaling (REACTOME)	122	17
18.0943	Role of Calcineurin-dependent NFAT Signaling in Lymphocytes	51	11
17.7977	Signal Transduction_Erk Interactions- Inhibition of Erk	74	13
17.7755	Apoptosis Pathway	152	19
17.1453	ErbB1 Downstream Signaling	102	15
17.0566	WNT Signaling	250	25
17.0001	Oocyte Meiosis	158	19
16.9881	Nanog in Mammalian ESC Pluripotency	534	41
16.9753	Developmental Biology	1078	68	neuron development
16.8562	G-protein Signaling Regulation of P38 and JNK Signaling Mediated By G-proteins	91	14
16.8194	Immune Response Function of MEF2 in T Lymphocytes	104	15
16.2641	Development Dopamine D2 Receptor Transactivation of EGFR	164	19
16.1738	NNOS Signaling at Neuronal Synapses	29	8
16.1414	Innate Immune System	2128	114
15.9582	Pyruvate Metabolism and Citric Acid (TCA) Cycle	49	10
15.9415	Regulation of Lipid Metabolism Insulin Signaling-generic Cascades	262	25
15.7355	Signaling By Hedgehog	139	17
15.5928	G-protein Signaling RAC1 in Cellular Process	112	15
15.5047	Translocation of GLUT4 to The Plasma Membrane	62	11
15.4944	Nuclear Events (kinase and Transcription Factor Activation)	31	8	protein kinase activity
15.4811	Downstream Signaling Events of B Cell Receptor (BCR)	234	23
15.4648	HIV Life Cycle	861	56
15.4418	Effects of Botulinum Toxin	9	5
15.3709	Development A2B Receptor- Action Via G-protein Alpha S	87	13
15.3395	P70S6K Signaling	392	32
15.1621	Inositol Phosphate Compounds	115	15
15.0468	Circadian Entrainment	378	31
15.0188	TCR Signaling (Qiagen)	239	23
14.9161	NFAT and Cardiac Hypertrophy	326	28
14.8753	UVA-Induced MAPK Signaling	90	13
14.7863	Phase 0 - Rapid Depolarisation	54	10
14.5248	EGF/EGFR Signaling Pathway	164	18
14.4734	Mitotic Metaphase and Anaphase	180	19	anaphase-promoting complex-dependent proteasomal ubiquitin-dependent protein catabolic process
14.4587	Angiopoietin Like Protein 8 Regulatory Pathway	196	20
14.369	Axon Guidance	181	19	axon guidance
14.1712	Ligand-gated Ion Channel Transport	26	7	ion channel activity
14.086	Viral MRNA Translation	545	39
14.0324	Signaling By Wnt	338	28
13.8693	Cellular Senescence (REACTOME)	452	34
13.8196	Organelle Biogenesis and Maintenance	341	28
13.723	CDK-mediated Phosphorylation and Removal of Cdc6	880	55	mitotic cell cycle, transmembrane transport, proteasome
13.6517	GDNF-Family Ligands and Receptor Interactions	98	13
13.6028	Cytoskeletal Signaling	308	26
13.5678	Presenilin-Mediated Signaling	142	16
13.5151	MAP Kinase Signaling	113	14
13.4559	Autophagy - Animal	128	15
13.4241	Development EGFR Signaling Via Small GTPases	86	12
12.9586	GPCR Pathway	709	46
12.9579	Nicotine Addiction	40	8
12.8673	RNA Polymerase II Transcription Initiation And Promoter Clearance	213	20
12.8227	CREB Pathway	529	37
12.7597	Protein Processing in Endoplasmic Reticulum	165	17
12.7179	Post NMDA Receptor Activation Events	41	8
12.6776	Amino Acid Metabolism	91	12
12.675	MAPK Signaling Pathway	321	26
12.5209	Metabolism of Proteins	1627	87
12.4443	PI Metabolism	79	11
12.3883	VEGF Pathway (Qiagen)	122	14
12.2702	Ubiquitin-Proteasome Dependent Proteolysis	123	14
12.1022	Association Between Physico-Chemical Features and Toxicity Associated Pathways	68	10
12.0827	MAPK-Erk Pathway	275	23
12.0565	Mitotic G1-G1/S Phases	156	16
12.0468	G-Beta Gamma Signaling	349	27
12.0375	Tacrolimus/Cyclosporine Pathway, Pharmacodynamics	44	8
12.0165	Vascular Smooth Muscle Contraction	294	24
12.0087	Development HGF Signaling Pathway	206	19
11.991	Amphetamine Addiction	82	11
11.9368	Chks in Checkpoint Regulation	224	20
11.8667	B Cell Receptor Signaling Pathway (KEGG)	142	15
11.8106	Glucose Metabolism	127	14
11.7993	MicroRNAs in Cardiomyocyte Hypertrophy	112	13
11.6339	VEGF Pathway (Tocris)	58	9
11.5881	MTOR Signaling Pathway (KEGG)	211	19
11.5286	EGF Receptor (ErbB1) Signaling Pathway	25	6
11.4674	Immune Response Fc Epsilon RI Pathway	162	16
11.4573	Mitochondrial Gene Expression	59	9
11.3432	G-AlphaQ Signaling	214	19
11.2325	Nephrin/Neph1 Signaling in The Kidney Podocyte	26	6
11.2126	P53 Signaling	117	13
11.1857	Measles	325	25
11.0956	Aldosterone-regulated Sodium Reabsorption	37	7
10.9975	IL-2 Pathway	328	25
10.9107	Cell Cycle Checkpoints	202	18
10.7462	Clathrin-mediated Endocytosis	137	14
10.7462	Ubiquitin Mediated Proteolysis	137	14
10.6902	Sertoli-Sertoli Cell Junction Dynamics	391	28
10.6778	COPI-independent Golgi-to-ER Retrograde Traffic	28	6
10.6729	Development EGFR Signaling Pathway	154	15
10.6598	Remodeling of Adherens Junctions	122	13
10.4988	IL-1 Signaling Pathway	93	11
10.4711	Regulation By C-FLIP	65	9
10.4174	Reelin Signaling Pathway	29	6
10.4174	Insulin-mediated Glucose Transport	29	6
10.4174	Diuretics Pathway, Pharmacodynamics	29	6
10.3749	VEGF Signaling Pathway	94	11
10.2392	Human Cytomegalovirus Infection	360	26
10.2355	Melanocyte Development and Pigmentation	41	7
10.2031	Regulation of PLK1 Activity at G2/M Transition	211	18
10.1679	ADP Signalling Through P2Y Purinoceptor 1	67	9
10.1488	SMAD2/3 MH2 Domain Mutants in Cancer	20	5
10.1383	C-type Lectin Receptor Signaling Pathway	127	13
10.1325	TGF-beta Signaling Pathways	96	11
10.0657	EphB-EphrinB Signaling	144	14
9.95441	A-beta Signaling Pathways	55	8
9.92669	Uptake and Actions of Bacterial Toxins	31	6

## Sheet: S7 - DAVID HPC results
Annotation Cluster 1	Enrichment Score: 20.00358550813968
Category	Term	Count	%	PValue	Genes	List Total	Pop Hits	Pop Total	Fold Enrichment	Bonferroni	Benjamini	FDR
SP_PIR_KEYWORDS	mitochondrion	98	14.6707	4.2581e-27	MRPS36, HCCS, GRPEL1, NDUFAB1, COX5A, C14ORF2, MRPL37, PDHA1, MRPL34, OXR1, SUCLG1, EARS2, COX6C, SLC25A32, NNT, MRPS18C, DLD, ATP5C1, MTFMT, MDH2, LRPPRC, MRPL44, ACADSB, HAX1, FDX1, MRPS11, CHCHD3, MTCH2, ARG2, HARS2, MTCH1, ATP5J2, MRPS23, MRPS25, PHB, IDH3B, DLAT, REEP1, VDAC2, IDH3A, PPA2, VDAC1, C8ORF38, TOMM70A, NDUFV1, GLS, NDUFV2, DAP3, UQCRC2, UQCRC1, ATP5B, TIMM17A, RG9MTD1, PRDX3, UQC…	657	832	19235	3.44849	1.9204e-24	9.60201e-25	6.04287e-24
GOTERM_CC_FAT	GO:0005739~mitochondrion	119	17.8144	3.31413e-26	HCCS, MRPS36, GRPEL1, TUSC3, NDUFAB1, STOML2, COX5A, C14ORF2, FAHD1, MRPL37, DNAJC5, PDHA1, MRPL34, OXR1, SUCLG1, TMEM126A, EARS2, COX6C, SLC25A32, NNT, MRPS18C, PSMA6, DLD, ATP5C1, MTFMT, LRPPRC, MDH2, MRPL44, ACADSB, HAX1, NAPG, FDX1, MRPS11, CHCHD3, MTCH2, ARG2, MTCH1, HARS2, C4ORF14, AP2M1, ATP5J2, MRPS23, MRPS25, PHB, IDH3B, DLAT, REEP1, VDAC2, PPA2, IDH3A, VDAC1, C8ORF38, TOMM70A, GLS, NDUF…	496	1087	12782	2.8212	1.43833e-23	1.43833e-23	4.67742e-23
GOTERM_CC_FAT	GO:0044429~mitochondrial part	82	12.2754	4.65289e-24	HCCS, MRPS36, UQCRC2, GRPEL1, UQCRC1, TIMM17A, ATP5B, NDUFAB1, STOML2, UQCRFS1, COX5A, NDUFAF1, ARL2BP, FAHD1, ALAS1, NDUFS4, GPX4, SLC25A3, MRPL37, ATP5O, PDHA1, NDUFS2, ATP5H, MRPL34, DNAJC19, ATP5J, MRPL1, SLC25A4, SUCLG1, CYCS, NDUFC2, TMEM70, NDUFA10, COX6C, EARS2, SLC25A32, NNT, MRPS18C, DLD, ATP5C1, TOMM20, TOMM22, LRPPRC, MDH2, ACADSB, FDX1, MRPS11, CHCHD3, ECHS1, ATP5G3, GLS2, MTCH2, MTC…	496	595	12782	3.55152	2.01935e-21	1.00968e-21	6.56689e-21
UP_SEQ_FEATURE	transit peptide:Mitochondrion	64	9.58084	6.41444e-21	UQCRC2, GRPEL1, UQCRC1, ATP5B, NDUFAB1, RG9MTD1, PRDX3, UQCRFS1, COX5A, NDUFAF1, ALAS1, NDUFS4, GPX4, SLC25A3, MRPL37, ATP5O, PDHA1, ACAD8, SUCLA2, NDUFS2, MRPL34, RTN4IP1, ATP5J, MRPL1, SUCLG1, TMEM70, DGUOK, NDUFA10, EARS2, COQ2, PANK2, NNT, MRPS18C, DLD, ATP5C1, MTFMT, LRPPRC, MDH2, MRPL44, ACADSB, FDX1, MRPS11, CHCHD3, ECHS1, ATP5G3, GLS2, MRPL15, ARG2, HARS2, MRPL18, PDHX, NDUFA9, ATP5F1, ID…	657	467	19113	3.98682	1.03016e-17	1.03016e-17	1.07458e-17
SP_PIR_KEYWORDS	transit peptide	64	9.58084	1.27031e-20	UQCRC2, GRPEL1, UQCRC1, ATP5B, NDUFAB1, RG9MTD1, PRDX3, UQCRFS1, COX5A, NDUFAF1, ALAS1, NDUFS4, GPX4, SLC25A3, MRPL37, ATP5O, PDHA1, ACAD8, SUCLA2, NDUFS2, MRPL34, RTN4IP1, ATP5J, MRPL1, SUCLG1, TMEM70, DGUOK, NDUFA10, EARS2, COQ2, PANK2, NNT, MRPS18C, DLD, ATP5C1, MTFMT, LRPPRC, MDH2, MRPL44, ACADSB, FDX1, MRPS11, CHCHD3, ECHS1, ATP5G3, GLS2, MRPL15, ARG2, HARS2, MRPL18, PDHX, NDUFA9, ATP5F1, ID…	657	476	19235	3.93641	5.72908e-18	1.90969e-18	1.80275e-17
GOTERM_CC_FAT	GO:0005759~mitochondrial matrix	37	5.53892	4.20014e-13	MRPS36, ACADSB, GRPEL1, FDX1, ATP5B, MRPS11, NDUFAB1, ECHS1, GLS2, ALAS1, HARS2, MRPL18, MRPL37, PDHA1, PDHX, MRPL34, MRPL1, NDUFA9, MRPS25, SUCLG1, CYCS, ATP5F1, IDH3B, DLAT, NDUFA10, SOD1, VDAC2, IDH3A, EARS2, VDAC1, MRPS18C, GLS, DLD, ATP5C1, LRPPRC, MDH2, DAP3	496	227	12782	4.20042	1.82279e-10	1.51898e-11	5.9277e-10
GOTERM_CC_FAT	GO:0031980~mitochondrial lumen	37	5.53892	4.20014e-13	MRPS36, ACADSB, GRPEL1, FDX1, ATP5B, MRPS11, NDUFAB1, ECHS1, GLS2, ALAS1, HARS2, MRPL18, MRPL37, PDHA1, PDHX, MRPL34, MRPL1, NDUFA9, MRPS25, SUCLG1, CYCS, ATP5F1, IDH3B, DLAT, NDUFA10, SOD1, VDAC2, IDH3A, EARS2, VDAC1, MRPS18C, GLS, DLD, ATP5C1, LRPPRC, MDH2, DAP3	496	227	12782	4.20042	1.82279e-10	1.51898e-11	5.9277e-10
Annotation Cluster 2	Enrichment Score: 14.189702570811225
Category	Term	Count	%	PValue	Genes	List Total	Pop Hits	Pop Total	Fold Enrichment	Bonferroni	Benjamini	FDR
SP_PIR_KEYWORDS	mitochondrion	98	14.6707	4.2581e-27	MRPS36, HCCS, GRPEL1, NDUFAB1, COX5A, C14ORF2, MRPL37, PDHA1, MRPL34, OXR1, SUCLG1, EARS2, COX6C, SLC25A32, NNT, MRPS18C, DLD, ATP5C1, MTFMT, MDH2, LRPPRC, MRPL44, ACADSB, HAX1, FDX1, MRPS11, CHCHD3, MTCH2, ARG2, HARS2, MTCH1, ATP5J2, MRPS23, MRPS25, PHB, IDH3B, DLAT, REEP1, VDAC2, IDH3A, PPA2, VDAC1, C8ORF38, TOMM70A, NDUFV1, GLS, NDUFV2, DAP3, UQCRC2, UQCRC1, ATP5B, TIMM17A, RG9MTD1, PRDX3, UQC…	657	832	19235	3.44849	1.9204e-24	9.60201e-25	6.04287e-24
GOTERM_CC_FAT	GO:0005739~mitochondrion	119	17.8144	3.31413e-26	HCCS, MRPS36, GRPEL1, TUSC3, NDUFAB1, STOML2, COX5A, C14ORF2, FAHD1, MRPL37, DNAJC5, PDHA1, MRPL34, OXR1, SUCLG1, TMEM126A, EARS2, COX6C, SLC25A32, NNT, MRPS18C, PSMA6, DLD, ATP5C1, MTFMT, LRPPRC, MDH2, MRPL44, ACADSB, HAX1, NAPG, FDX1, MRPS11, CHCHD3, MTCH2, ARG2, MTCH1, HARS2, C4ORF14, AP2M1, ATP5J2, MRPS23, MRPS25, PHB, IDH3B, DLAT, REEP1, VDAC2, PPA2, IDH3A, VDAC1, C8ORF38, TOMM70A, GLS, NDUF…	496	1087	12782	2.8212	1.43833e-23	1.43833e-23	4.67742e-23
GOTERM_CC_FAT	GO:0044429~mitochondrial part	82	12.2754	4.65289e-24	HCCS, MRPS36, UQCRC2, GRPEL1, UQCRC1, TIMM17A, ATP5B, NDUFAB1, STOML2, UQCRFS1, COX5A, NDUFAF1, ARL2BP, FAHD1, ALAS1, NDUFS4, GPX4, SLC25A3, MRPL37, ATP5O, PDHA1, NDUFS2, ATP5H, MRPL34, DNAJC19, ATP5J, MRPL1, SLC25A4, SUCLG1, CYCS, NDUFC2, TMEM70, NDUFA10, COX6C, EARS2, SLC25A32, NNT, MRPS18C, DLD, ATP5C1, TOMM20, TOMM22, LRPPRC, MDH2, ACADSB, FDX1, MRPS11, CHCHD3, ECHS1, ATP5G3, GLS2, MTCH2, MTC…	496	595	12782	3.55152	2.01935e-21	1.00968e-21	6.56689e-21
KEGG_PATHWAY	hsa00190:Oxidative phosphorylation	37	5.53892	9.18756e-18	UQCRC2, UQCRC1, ATP5B, ATP6AP1, NDUFAB1, ATP6V1G2, ATP6V1B2, UQCRFS1, COX5A, ATP5G3, ATP6V0B, ATP6V0C, NDUFS4, ATP5O, ATP6V0D1, ATP5H, NDUFS2, ATP5J, NDUFA4, NDUFA5, ATP5J2, NDUFA8, NDUFA9, ATP5F1, NDUFC2, ATP6V1H, NDUFA10, ATP6V1D, PPA2, ATP6V1F, COX6C, ATP6V1A, SDHB, NDUFV1, ATP6V1E1, NDUFV2, ATP5C1	264	130	5085	5.48208	1.46082e-15	1.46082e-15	1.1082e-14
GOTERM_CC_FAT	GO:0044455~mitochondrial membrane part	31	4.64072	3.66576e-16	UQCRC2, UQCRC1, ATP5B, TIMM17A, NDUFAB1, UQCRFS1, ATP5G3, NDUFAF1, NDUFS4, ATP5O, ATP5H, NDUFS2, ATP5J, NDUFA4, NDUFA5, ATP5J2, NDUFA8, IMMT, NDUFA9, NDUFC2, ATP5F1, TMEM70, C20ORF7, NDUFA10, NNT, TOMM70A, NDUFV1, NDUFV2, ATP5C1, TOMM20, TOMM22	496	125	12782	6.391	1.44551e-13	4.81837e-14	4.66294e-13
GOTERM_CC_FAT	GO:0005740~mitochondrial envelope	56	8.38323	1.01725e-15	UQCRC2, HCCS, UQCRC1, TIMM17A, ATP5B, NDUFAB1, STOML2, UQCRFS1, COX5A, NDUFAF1, ARL2BP, FAHD1, NDUFS4, GPX4, SLC25A3, ATP5O, ATP5H, NDUFS2, DNAJC19, ATP5J, SLC25A4, SUCLG1, CYCS, NDUFC2, TMEM70, NDUFA10, COX6C, SLC25A32, NNT, TOMM20, ATP5C1, TOMM22, MDH2, CHCHD3, ATP5G3, MTCH2, MTCH1, C4ORF14, ACSL4, ACSL3, NDUFA4, NDUFA5, C6ORF168, ATP5J2, NDUFA8, NDUFA9, IMMT, PHB, ATP5F1, C20ORF7, VDAC2, VDAC1…	496	419	12782	3.44422	4.33653e-13	1.08358e-13	1.40998e-12
GOTERM_CC_FAT	GO:0031966~mitochondrial membrane	54	8.08383	1.31e-15	UQCRC2, HCCS, UQCRC1, TIMM17A, ATP5B, NDUFAB1, STOML2, COX5A, UQCRFS1, NDUFAF1, FAHD1, NDUFS4, GPX4, SLC25A3, ATP5O, ATP5H, NDUFS2, DNAJC19, ATP5J, SLC25A4, SUCLG1, NDUFC2, TMEM70, NDUFA10, COX6C, SLC25A32, NNT, TOMM20, ATP5C1, TOMM22, MDH2, CHCHD3, ATP5G3, MTCH2, MTCH1, C4ORF14, ACSL4, ACSL3, NDUFA4, NDUFA5, C6ORF168, ATP5J2, NDUFA8, NDUFA9, IMMT, PHB, ATP5F1, C20ORF7, VDAC2, VDAC1, SDHB, TOMM70…	496	394	12782	3.53195	5.78204e-13	1.15685e-13	1.87628e-12
GOTERM_CC_FAT	GO:0005743~mitochondrial inner membrane	47	7.03593	1.6094e-15	UQCRC2, HCCS, UQCRC1, ATP5B, TIMM17A, NDUFAB1, CHCHD3, STOML2, UQCRFS1, COX5A, NDUFAF1, ATP5G3, FAHD1, NDUFS4, MTCH2, GPX4, MTCH1, SLC25A3, C4ORF14, ATP5O, ATP5H, NDUFS2, DNAJC19, ATP5J, NDUFA4, NDUFA5, ATP5J2, NDUFA8, SLC25A4, NDUFA9, IMMT, SUCLG1, PHB, ATP5F1, NDUFC2, C20ORF7, NDUFA10, VDAC1, COX6C, SDHB, SLC25A32, NNT, NDUFV1, NDUFV2, ATP5C1, TOMM22, MDH2	496	306	12782	3.95816	6.74572e-13	1.12466e-13	2.19824e-12
GOTERM_CC_FAT	GO:0019866~organelle inner membrane	48	7.18563	5.72555e-15	UQCRC2, HCCS, UQCRC1, ATP5B, TIMM17A, NDUFAB1, CHCHD3, STOML2, UQCRFS1, COX5A, NDUFAF1, ATP5G3, FAHD1, NDUFS4, MTCH2, GPX4, MTCH1, SLC25A3, C4ORF14, ATP5O, ATP5H, NDUFS2, DNAJC19, ATP5J, NDUFA4, NDUFA5, ATP5J2, NDUFA8, SLC25A4, NDUFA9, IMMT, SUCLG1, PHB, ATP5F1, NDUFC2, C20ORF7, NDUFA10, VDAC1, COX6C, SDHB, SLC25A32, NNT, NDUFV1, NDUFV2, ATP5C1, TOMM22, LRPPRC, MDH2	496	329	12782	3.75978	2.50555e-12	3.57936e-13	8.14904e-12
KEGG_PATHWAY	hsa05016:Huntington's disease	39	5.83832	2.19503e-14	UQCRC2, CLTA, POLR2E, UQCRC1, POLR2K, ATP5B, AP2S1, NDUFAB1, UQCRFS1, COX5A, CLTC, ATP5G3, GPX1, NDUFS4, ATP5O, ATP5H, NDUFS2, TBPL1, AP2M1, ATP5J, NDUFA4, NDUFA5, NDUFA8, SLC25A4, NDUFA9, CYCS, ATP5F1, NDUFC2, NDUFA10, SOD1, VDAC2, DCTN2, COX6C, VDAC1, SDHB, NDUFV1, PPID, NDUFV2, ATP5C1	264	180	5085	4.1733	3.4952e-12	1.7476e-12	2.65121e-11
GOTERM_CC_FAT	GO:0031967~organelle envelope	67	10.0299	4.20766e-14	HCCS, UQCRC2, UQCRC1, TIMM17A, ATP5B, NDUFAB1, STOML2, UQCRFS1, WTAP, COX5A, NDUFAF1, ARL2BP, FAHD1, NDUFS4, SEH1L, GPX4, SLC25A3, ATP5O, RANBP2, NDUFS2, ATP5H, DNAJC19, ATP5J, SLC25A4, RAN, SUCLG1, CYCS, NDUFC2, TMEM70, NDUFA10, COX6C, SLC25A32, NNT, IPO7, TOMM20, ATP5C1, KPNA5, TOMM22, LRPPRC, MDH2, HAX1, CHCHD3, ATP5G3, ANXA7, MTCH2, CSE1L, MTCH1, C4ORF14, PAFAH1B1, ACSL4, ACSL3, NDUFA4, NDUFA…	496	620	12782	2.78484	1.82616e-11	2.02904e-12	5.93858e-11
GOTERM_CC_FAT	GO:0031975~envelope	67	10.0299	4.88179e-14	HCCS, UQCRC2, UQCRC1, TIMM17A, ATP5B, NDUFAB1, STOML2, UQCRFS1, WTAP, COX5A, NDUFAF1, ARL2BP, FAHD1, NDUFS4, SEH1L, GPX4, SLC25A3, ATP5O, RANBP2, NDUFS2, ATP5H, DNAJC19, ATP5J, SLC25A4, RAN, SUCLG1, CYCS, NDUFC2, TMEM70, NDUFA10, COX6C, SLC25A32, NNT, IPO7, TOMM20, ATP5C1, KPNA5, TOMM22, LRPPRC, MDH2, HAX1, CHCHD3, ATP5G3, ANXA7, MTCH2, CSE1L, MTCH1, C4ORF14, PAFAH1B1, ACSL4, ACSL3, NDUFA4, NDUFA…	496	622	12782	2.77589	2.12008e-11	2.12008e-12	6.89448e-11
GOTERM_CC_FAT	GO:0031090~organelle membrane	95	14.2216	7.55501e-14	HCCS, UQCRC2, SYT1, COPA, CLTA, TUSC3, UQCRC1, TIMM17A, ATP5B, AP2S1, NDUFAB1, STOML2, UQCRFS1, COX5A, CLTC, WTAP, NDUFAF1, FAHD1, NDUFS4, MAP1LC3B, GPX4, SLC25A3, NECAP1, ATP5O, ATP6V0D1, RAB27B, NDUFS2, DDOST, ATP5H, RAB21, DNAJC19, ATP5J, DHCR24, SLC25A4, PIGX, SUCLG1, NDUFC2, ATP6V1H, TMEM70, VPS41, CDS1, NDUFA10, ATP6V1D, ATP6V1F, COX6C, BCAP31, SLC25A32, NNT, SEC61B, ATP5C1, TOMM20, TOMM22,…	496	1096	12782	2.23373	3.27649e-11	2.97862e-12	1.06548e-10
KEGG_PATHWAY	hsa05012:Parkinson's disease	32	4.79042	1.32499e-13	UQCRC2, UQCRC1, ATP5B, SNCA, UCHL1, NDUFAB1, UQCRFS1, COX5A, ATP5G3, NDUFS4, ATP5O, ATP5H, NDUFS2, ATP5J, NDUFA4, NDUFA5, NDUFA8, SLC25A4, NDUFA9, CYCS, NDUFC2, ATP5F1, PARK2, NDUFA10, VDAC2, COX6C, VDAC1, SDHB, NDUFV1, PPID, NDUFV2, ATP5C1	264	128	5085	4.81534	2.10595e-11	7.01983e-12	1.59761e-10
SP_PIR_KEYWORDS	mitochondrion inner membrane	32	4.79042	6.15518e-13	UQCRC2, HCCS, UQCRC1, ATP5B, TIMM17A, UQCRFS1, COX5A, NDUFS4, MTCH2, MTCH1, SLC25A3, ATP5O, ATP5H, NDUFS2, DNAJC19, ATP5J, NDUFA4, NDUFA5, ATP5J2, SLC25A4, IMMT, PHB, NDUFC2, ATP5F1, C20ORF7, COX6C, SDHB, SLC25A32, NNT, NDUFV1, NDUFV2, ATP5C1	657	193	19235	4.85422	2.77594e-10	3.08438e-11	8.7349e-10
SP_PIR_KEYWORDS	respiratory chain	17	2.54491	1.56258e-09	UQCRC2, NDUFA4, NDUFA5, UQCRC1, NDUFA8, NDUFA9, CYCS, NDUFC2, NDUFAB1, COX5A, UQCRFS1, NDUFA10, COX6C, NDUFS4, NDUFV1, NDUFV2, NDUFS2	657	71	19235	7.00999	7.04721e-07	5.87268e-08	2.21752e-06
KEGG_PATHWAY	hsa05010:Alzheimer's disease	30	4.49102	2.53177e-09	UQCRC2, UQCRC1, ATP5B, SNCA, NDUFAB1, COX5A, UQCRFS1, ATP5G3, NDUFS4, PPP3CB, ATP5O, ATP5H, NDUFS2, ATP5J, NDUFA4, NDUFA5, NDUFA8, NDUFA9, CYCS, NDUFC2, GRIN2A, ATP5F1, NDUFA10, CDK5, COX6C, SDHB, NDUFV1, NDUFV2, ATP5C1, CALM3	264	163	5085	3.54504	4.02551e-07	1.00638e-07	3.0538e-06
GOTERM_CC_FAT	GO:0070469~respiratory chain	17	2.54491	2.08085e-08	UQCRC2, NDUFA4, NDUFA5, UQCRC1, NDUFA8, NDUFA9, CYCS, NDUFC2, NDUFAB1, UQCRFS1, NDUFA10, NDUFAF1, NNT, NDUFS4, NDUFV1, NDUFV2, NDUFS2	496	75	12782	5.84124	9.03084e-06	5.31228e-07	2.93682e-05
GOTERM_BP_FAT	GO:0022900~electron transport chain	20	2.99401	9.86781e-08	UQCRC2, NDUFA4, NDUFA5, UQCRC1, NDUFA8, NDUFA9, FDX1, CYCS, SNCA, NDUFC2, NDUFAB1, NDUFA10, UQCRFS1, NDUFAF1, SDHB, NDUFS4, NDUFV1, DLD, NDUFV2, NDUFS2	536	114	13528	4.42786	0.000227723	4.37978e-06	0.000172496
SP_PIR_KEYWORDS	electron transport	17	2.54491	2.62194e-07	UQCRC2, NDUFA4, NDUFA5, UQCRC1, NDUFA8, NDUFA9, FDX1, CYCS, NDUFC2, NDUFAB1, UQCRFS1, NDUFA10, SDHB, NDUFS4, NDUFV1, NDUFV2, NDUFS2	657	100	19235	4.97709	0.000118242	8.44635e-06	0.000372091
Annotation Cluster 3	Enrichment Score: 12.687021806749021
Category	Term	Count	%	PValue	Genes	List Total	Pop Hits	Pop Total	Fold Enrichment	Bonferroni	Benjamini	FDR
GOTERM_BP_FAT	GO:0006457~protein folding	35	5.23952	1.13448e-14	HSP90AB1, COPA, GRPEL1, TTC9C, FKBP3, VBP1, PDIA6, CCT2, BAG4, TTC1, MPDU1, BAG2, DNAJA1, DNAJC5, RANBP2, DNAJA4, DNAJC19, HSPA8, DNAJA2, TCP1, HSP90AA1, ERP29, LRPAP1, CCT7, PPIH, CCT5, CCT4, DNAJB9, PPIA, PPID, PFDN4, TBCC, CCT8, HSPA4L, DNAJB6	536	177	13528	4.99072	2.61364e-11	8.71214e-12	1.97953e-11
SP_PIR_KEYWORDS	Chaperone	30	4.49102	1.03455e-13	PTGES3, HSP90AB1, GRPEL1, VBP1, CCT2, NDUFAF1, BAG4, BAG2, DNAJA1, DNAJC6, DNAJC5, SCG5, CDC37L1, DNAJA4, DNAJC19, HSPA8, DNAJA2, ABCE1, TCP1, HSP90AA1, CCT7, PPIH, CCT5, DNAJB9, CCT4, PFDN4, TBCC, CCT8, HSPA4L, DNAJB6	657	158	19235	5.55893	4.66662e-11	7.77767e-12	1.46838e-10
GOTERM_MF_FAT	GO:0051082~unfolded protein binding	25	3.74251	7.40259e-12	HSP90AB1, PTGES3, COPA, GRPEL1, VBP1, CCT2, NDUFAF1, TTC1, DNAJA1, DNAJC5, SCG5, DNAJA4, HSPA8, DNAJA2, TCP1, HSP90AA1, LRPAP1, CCT7, CCT5, DNAJB9, CCT4, PPIA, CCT8, PFDN4, TOMM20	497	115	12983	5.67886	5.84808e-09	1.46202e-09	1.13443e-08
Annotation Cluster 4	Enrichment Score: 8.26813387547525
Category	Term	Count	%	PValue	Genes	List Total	Pop Hits	Pop Total	Fold Enrichment	Bonferroni	Benjamini	FDR
GOTERM_BP_FAT	GO:0006091~generation of precursor metabolites and energy	62	9.28144	6.04082e-26	UQCRC2, UQCRC1, ATP6AP1, ATP5B, SNCA, NDUFAB1, UQCRFS1, NDUFAF1, GOT1, NDUFS4, SLC25A3, ATP5O, PDHA1, ATP6V0D1, SUCLA2, NDUFS2, ATP5H, ATP5J, SLC25A4, SUCLG1, CYCS, NDUFC2, PFKP, ATP6V1H, PFKM, NDUFA10, ATP6V1D, ATP6V1F, COX6C, ATP6V1A, PPP1CA, NNT, PKM2, DLD, ATP5C1, MDH2, MDH1, ALDOA, FDX1, ATP6V1B2, ATP5G3, ATP6V0B, ATP6V0C, TPI1, ENO2, NDUFA4, NDUFA5, NDUFA8, MSH2, NDUFA9, ATP5F1, IDH3B, DLAT…	536	313	13528	4.99938	1.39422e-22	1.39422e-22	1.05598e-22
GOTERM_BP_FAT	GO:0006119~oxidative phosphorylation	34	5.08982	2.14289e-22	UQCRC2, UQCRC1, ATP5B, ATP6AP1, SNCA, NDUFAB1, ATP6V1B2, ATP5G3, NDUFAF1, ATP6V0B, ATP6V0C, NDUFS4, ATP5O, ATP6V0D1, ATP5H, NDUFS2, ATP5J, NDUFA4, NDUFA5, NDUFA8, NDUFA9, MSH2, ATP5F1, NDUFC2, ATP6V1H, NDUFA10, ATP6V1D, ATP6V1F, ATP6V1A, NDUFV1, ATP6V1E1, NDUFV2, DLD, ATP5C1	536	98	13528	8.75632	4.94578e-19	2.47289e-19	3.74592e-19
KEGG_PATHWAY	hsa00190:Oxidative phosphorylation	37	5.53892	9.18756e-18	UQCRC2, UQCRC1, ATP5B, ATP6AP1, NDUFAB1, ATP6V1G2, ATP6V1B2, UQCRFS1, COX5A, ATP5G3, ATP6V0B, ATP6V0C, NDUFS4, ATP5O, ATP6V0D1, ATP5H, NDUFS2, ATP5J, NDUFA4, NDUFA5, ATP5J2, NDUFA8, NDUFA9, ATP5F1, NDUFC2, ATP6V1H, NDUFA10, ATP6V1D, PPA2, ATP6V1F, COX6C, ATP6V1A, SDHB, NDUFV1, ATP6V1E1, NDUFV2, ATP5C1	264	130	5085	5.48208	1.46082e-15	1.46082e-15	1.1082e-14
GOTERM_CC_FAT	GO:0044455~mitochondrial membrane part	31	4.64072	3.66576e-16	UQCRC2, UQCRC1, ATP5B, TIMM17A, NDUFAB1, UQCRFS1, ATP5G3, NDUFAF1, NDUFS4, ATP5O, ATP5H, NDUFS2, ATP5J, NDUFA4, NDUFA5, ATP5J2, NDUFA8, IMMT, NDUFA9, NDUFC2, ATP5F1, TMEM70, C20ORF7, NDUFA10, NNT, TOMM70A, NDUFV1, NDUFV2, ATP5C1, TOMM20, TOMM22	496	125	12782	6.391	1.44551e-13	4.81837e-14	4.66294e-13
KEGG_PATHWAY	hsa05016:Huntington's disease	39	5.83832	2.19503e-14	UQCRC2, CLTA, POLR2E, UQCRC1, POLR2K, ATP5B, AP2S1, NDUFAB1, UQCRFS1, COX5A, CLTC, ATP5G3, GPX1, NDUFS4, ATP5O, ATP5H, NDUFS2, TBPL1, AP2M1, ATP5J, NDUFA4, NDUFA5, NDUFA8, SLC25A4, NDUFA9, CYCS, ATP5F1, NDUFC2, NDUFA10, SOD1, VDAC2, DCTN2, COX6C, VDAC1, SDHB, NDUFV1, PPID, NDUFV2, ATP5C1	264	180	5085	4.1733	3.4952e-12	1.7476e-12	2.65121e-11
KEGG_PATHWAY	hsa05012:Parkinson's disease	32	4.79042	1.32499e-13	UQCRC2, UQCRC1, ATP5B, SNCA, UCHL1, NDUFAB1, UQCRFS1, COX5A, ATP5G3, NDUFS4, ATP5O, ATP5H, NDUFS2, ATP5J, NDUFA4, NDUFA5, NDUFA8, SLC25A4, NDUFA9, CYCS, NDUFC2, ATP5F1, PARK2, NDUFA10, VDAC2, COX6C, VDAC1, SDHB, NDUFV1, PPID, NDUFV2, ATP5C1	264	128	5085	4.81534	2.10595e-11	7.01983e-12	1.59761e-10
GOTERM_BP_FAT	GO:0045333~cellular respiration	25	3.74251	3.01313e-13	UQCRC2, UQCRC1, SNCA, NDUFAB1, NDUFAF1, NDUFS4, SUCLA2, NDUFS2, NDUFA4, NDUFA5, NDUFA8, NDUFA9, SUCLG1, CYCS, NDUFC2, IDH3B, NDUFA10, IDH3A, SDHB, NNT, NDUFV1, NDUFV2, DLD, MDH2, MDH1	536	97	13528	6.50485	6.95434e-10	1.73858e-10	5.26723e-10
GOTERM_BP_FAT	GO:0015980~energy derivation by oxidation of organic compounds	29	4.34132	1.93093e-12	UQCRC2, UQCRC1, SNCA, NDUFAB1, NDUFAF1, NDUFS4, GOT1, SUCLA2, NDUFS2, NDUFA4, NDUFA5, NDUFA8, NDUFA9, SUCLG1, CYCS, NDUFC2, IDH3B, NDUFA10, IDH3A, SDHB, PPP1CA, NNT, PPP1R2, GFPT1, NDUFV1, NDUFV2, DLD, MDH2, MDH1	536	144	13528	5.08282	4.45652e-09	6.36645e-10	3.37534e-09
SP_PIR_KEYWORDS	respiratory chain	17	2.54491	1.56258e-09	UQCRC2, NDUFA4, NDUFA5, UQCRC1, NDUFA8, NDUFA9, CYCS, NDUFC2, NDUFAB1, COX5A, UQCRFS1, NDUFA10, COX6C, NDUFS4, NDUFV1, NDUFV2, NDUFS2	657	71	19235	7.00999	7.04721e-07	5.87268e-08	2.21752e-06
KEGG_PATHWAY	hsa05010:Alzheimer's disease	30	4.49102	2.53177e-09	UQCRC2, UQCRC1, ATP5B, SNCA, NDUFAB1, COX5A, UQCRFS1, ATP5G3, NDUFS4, PPP3CB, ATP5O, ATP5H, NDUFS2, ATP5J, NDUFA4, NDUFA5, NDUFA8, NDUFA9, CYCS, NDUFC2, GRIN2A, ATP5F1, NDUFA10, CDK5, COX6C, SDHB, NDUFV1, NDUFV2, ATP5C1, CALM3	264	163	5085	3.54504	4.02551e-07	1.00638e-07	3.0538e-06
GOTERM_CC_FAT	GO:0005746~mitochondrial respiratory chain	16	2.39521	1.48359e-08	UQCRC2, NDUFA4, NDUFA5, UQCRC1, NDUFA8, NDUFA9, NDUFC2, NDUFAB1, UQCRFS1, NDUFA10, NDUFAF1, NNT, NDUFS4, NDUFV1, NDUFV2, NDUFS2	496	64	12782	6.44254	6.43877e-06	4.02424e-07	2.09388e-05
GOTERM_BP_FAT	GO:0022904~respiratory electron transport chain	16	2.39521	1.98032e-08	NDUFA4, NDUFA5, UQCRC1, NDUFA8, NDUFA9, SNCA, NDUFC2, NDUFAB1, NDUFA10, NDUFAF1, SDHB, NDUFS4, NDUFV1, DLD, NDUFV2, NDUFS2	536	64	13528	6.3097	4.57046e-05	1.23529e-06	3.46173e-05
GOTERM_CC_FAT	GO:0070469~respiratory chain	17	2.54491	2.08085e-08	UQCRC2, NDUFA4, NDUFA5, UQCRC1, NDUFA8, NDUFA9, CYCS, NDUFC2, NDUFAB1, UQCRFS1, NDUFA10, NDUFAF1, NNT, NDUFS4, NDUFV1, NDUFV2, NDUFS2	496	75	12782	5.84124	9.03084e-06	5.31228e-07	2.93682e-05
GOTERM_BP_FAT	GO:0042773~ATP synthesis coupled electron transport	15	2.24551	2.42638e-08	NDUFA4, NDUFA5, UQCRC1, NDUFA8, NDUFA9, SNCA, NDUFC2, NDUFAB1, NDUFA10, NDUFAF1, NDUFS4, NDUFV1, DLD, NDUFV2, NDUFS2	536	56	13528	6.76039	5.59993e-05	1.33335e-06	4.24149e-05
GOTERM_BP_FAT	GO:0042775~mitochondrial ATP synthesis coupled electron transport	15	2.24551	2.42638e-08	NDUFA4, NDUFA5, UQCRC1, NDUFA8, NDUFA9, SNCA, NDUFC2, NDUFAB1, NDUFA10, NDUFAF1, NDUFS4, NDUFV1, DLD, NDUFV2, NDUFS2	536	56	13528	6.76039	5.59993e-05	1.33335e-06	4.24149e-05
GOTERM_BP_FAT	GO:0006120~mitochondrial electron transport, NADH to ubiquinone	13	1.94611	4.83651e-08	NDUFA4, NDUFA5, NDUFA8, NDUFA9, NDUFC2, NDUFAB1, NDUFA10, NDUFAF1, NDUFS4, NDUFV1, DLD, NDUFV2, NDUFS2	536	42	13528	7.81201	0.00011162	2.32555e-06	8.45455e-05
GOTERM_BP_FAT	GO:0022900~electron transport chain	20	2.99401	9.86781e-08	UQCRC2, NDUFA4, NDUFA5, UQCRC1, NDUFA8, NDUFA9, FDX1, CYCS, SNCA, NDUFC2, NDUFAB1, NDUFA10, UQCRFS1, NDUFAF1, SDHB, NDUFS4, NDUFV1, DLD, NDUFV2, NDUFS2	536	114	13528	4.42786	0.000227723	4.37978e-06	0.000172496
SP_PIR_KEYWORDS	electron transport	17	2.54491	2.62194e-07	UQCRC2, NDUFA4, NDUFA5, UQCRC1, NDUFA8, NDUFA9, FDX1, CYCS, NDUFC2, NDUFAB1, UQCRFS1, NDUFA10, SDHB, NDUFS4, NDUFV1, NDUFV2, NDUFS2	657	100	19235	4.97709	0.000118242	8.44635e-06	0.000372091
GOTERM_CC_FAT	GO:0030964~NADH dehydrogenase complex	12	1.79641	3.78626e-07	NDUFA4, NDUFA5, NDUFS4, NDUFA8, NDUFA9, NDUFV1, NDUFV2, NDUFAB1, NDUFC2, NDUFA10, NDUFS2, NDUFAF1	496	42	12782	7.3629	0.00016431	8.64857e-06	0.000534375
GOTERM_CC_FAT	GO:0045271~respiratory chain complex I	12	1.79641	3.78626e-07	NDUFA4, NDUFA5, NDUFS4, NDUFA8, NDUFA9, NDUFV1, NDUFV2, NDUFAB1, NDUFC2, NDUFA10, NDUFS2, NDUFAF1	496	42	12782	7.3629	0.00016431	8.64857e-06	0.000534375
GOTERM_CC_FAT	GO:0005747~mitochondrial respiratory chain complex I	12	1.79641	3.78626e-07	NDUFA4, NDUFA5, NDUFS4, NDUFA8, NDUFA9, NDUFV1, NDUFV2, NDUFAB1, NDUFC2, NDUFA10, NDUFS2, NDUFAF1	496	42	12782	7.3629	0.00016431	8.64857e-06	0.000534375
GOTERM_MF_FAT	GO:0016651~oxidoreductase activity, acting on NADH or NADPH	15	2.24551	2.75701e-06	NDUFA4, NDUFA5, NDUFA8, NDUFA9, NDUFC2, NDUFAB1, PRDX3, NDUFA10, NNT, NDUFS4, NDUFV1, DLD, NDUFV2, NDUFS2, NQO2	497	83	12983	4.72098	0.00217567	0.000136118	0.00422494
GOTERM_MF_FAT	GO:0008137~NADH dehydrogenase (ubiquinone) activity	11	1.64671	3.72355e-06	NDUFA4, NDUFA5, NDUFS4, NDUFA8, NDUFA9, NDUFV1, NDUFV2, NDUFAB1, NDUFC2, NDUFA10, NDUFS2	497	43	12983	6.68256	0.00293729	0.00016341	0.00570607
GOTERM_MF_FAT	GO:0003954~NADH dehydrogenase activity	11	1.64671	3.72355e-06	NDUFA4, NDUFA5, NDUFS4, NDUFA8, NDUFA9, NDUFV1, NDUFV2, NDUFAB1, NDUFC2, NDUFA10, NDUFS2	497	43	12983	6.68256	0.00293729	0.00016341	0.00570607
GOTERM_MF_FAT	GO:0050136~NADH dehydrogenase (quinone) activity	11	1.64671	3.72355e-06	NDUFA4, NDUFA5, NDUFS4, NDUFA8, NDUFA9, NDUFV1, NDUFV2, NDUFAB1, NDUFC2, NDUFA10, NDUFS2	497	43	12983	6.68256	0.00293729	0.00016341	0.00570607
GOTERM_MF_FAT	GO:0016655~oxidoreductase activity, acting on NADH or NADPH, quinone or similar compound as acceptor	11	1.64671	1.29882e-05	NDUFA4, NDUFA5, NDUFS4, NDUFA8, NDUFA9, NDUFV1, NDUFV2, NDUFAB1, NDUFC2, NDUFA10, NDUFS2	497	49	12983	5.86429	0.0102082	0.000512904	0.0199021
GOTERM_BP_FAT	GO:0006796~phosphate metabolic process	66	9.88024	1.91536e-05	UQCRC2, UQCRC1, ATP6AP1, ATP5B, SNCA, SYNJ1, NDUFAB1, PRDX2, NDUFAF1, CSNK2A1, NDUFS4, ATP5O, PAK1, GNG3, ATP6V0D1, NDUFS2, ATP5H, AKT3, ATP5J, SRPK2, NDUFC2, PTPRR, ATP6V1H, DGUOK, PTPRN, NDUFA10, ATP6V1D, PTPRO, CDK5, ATP6V1F, ATP6V1A, PPP1CA, MAP3K15, NME1, EIF2S1, DLD, ATP5C1, UGP2, MAPKAPK5, BMPR2, ATP6V1B2, ACP1, ATP5G3, ATP6V0B, ATP6V0C, PPP2CA, PPP3CB, MTMR9, CSNK1A1, NDUFA4, NDUFA5, NDUF…	536	973	13528	1.71198	0.0432441	0.000640476	0.0334766
GOTERM_BP_FAT	GO:0006793~phosphorus metabolic process	66	9.88024	1.91536e-05	UQCRC2, UQCRC1, ATP6AP1, ATP5B, SNCA, SYNJ1, NDUFAB1, PRDX2, NDUFAF1, CSNK2A1, NDUFS4, ATP5O, PAK1, GNG3, ATP6V0D1, NDUFS2, ATP5H, AKT3, ATP5J, SRPK2, NDUFC2, PTPRR, ATP6V1H, DGUOK, PTPRN, NDUFA10, ATP6V1D, PTPRO, CDK5, ATP6V1F, ATP6V1A, PPP1CA, MAP3K15, NME1, EIF2S1, DLD, ATP5C1, UGP2, MAPKAPK5, BMPR2, ATP6V1B2, ACP1, ATP5G3, ATP6V0B, ATP6V0C, PPP2CA, PPP3CB, MTMR9, CSNK1A1, NDUFA4, NDUFA5, NDUF…	536	973	13528	1.71198	0.0432441	0.000640476	0.0334766
GOTERM_BP_FAT	GO:0016310~phosphorylation	55	8.23353	7.86324e-05	UQCRC2, UQCRC1, ATP6AP1, ATP5B, SNCA, NDUFAB1, PRDX2, NDUFAF1, CSNK2A1, NDUFS4, ATP5O, GNG3, PAK1, ATP6V0D1, ATP5H, NDUFS2, AKT3, ATP5J, SRPK2, NDUFC2, ATP6V1H, DGUOK, NDUFA10, ATP6V1D, CDK5, ATP6V1F, ATP6V1A, MAP3K15, NME1, EIF2S1, DLD, ATP5C1, UGP2, MAPKAPK5, BMPR2, ATP6V1B2, ATP5G3, ATP6V0B, ATP6V0C, CSNK1A1, NDUFA4, NDUFA5, NDUFA8, MAP2K1, NDUFA9, MSH2, MAP2K4, ATP5F1, MAPK10, SOD1, EPHA4, AT…	536	800	13528	1.73517	0.165974	0.00226606	0.137366
SP_PIR_KEYWORDS	nad	18	2.69461	0.000268378	NDUFA5, NMNAT2, NDUFA9, NDUFC2, NDUFAB1, IDH3B, NDUFA10, DHRS7B, VDAC2, IDH3A, NNT, NDUFV1, PARP8, DLD, NDUFV2, NDUFS2, MDH2, MDH1	657	189	19235	2.78829	0.114014	0.00447347	0.380194
GOTERM_BP_FAT	GO:0055114~oxidation reduction	44	6.58683	0.000458846	UQCRC2, HCCS, ACADSB, UQCRC1, FDX1, SNCA, NDUFAB1, PRDX2, PRDX3, UQCRFS1, COX5A, NDUFAF1, HMOX2, GPX1, NDUFS4, GPX4, SRD5A1, ACAD8, PDHA1, NDUFS2, RTN4IP1, NQO2, DHCR24, NDUFA4, NDUFA5, NDUFA8, NDUFA9, CYCS, NDUFC2, IDH3B, DHRS7B, NDUFA10, CDO1, SOD1, IDH3A, SDHB, NNT, NDUFV1, NDUFV2, AKR1B1, DLD, ALKBH3, MDH2, MDH1	536	639	13528	1.73788	0.653288	0.0112055	0.79907
SP_PIR_KEYWORDS	oxidoreductase	36	5.38922	0.000473746	UQCRC2, ACADSB, UQCRC1, NDUFAB1, PRDX2, PRDX3, UQCRFS1, COX5A, HMOX2, GPX1, GPX4, SRD5A1, ACAD8, PDHA1, NDUFS2, NQO2, DHCR24, NDUFA5, NDUFA9, NDUFC2, IDH3B, DHRS7B, NDUFA10, CDO1, SOD1, IDH3A, COX6C, SDHB, NNT, NDUFV1, NDUFV2, AKR1B1, DLD, ALKBH3, MDH2, MDH1	657	562	19235	1.8754	0.192417	0.00734222	0.670218
SP_PIR_KEYWORDS	ubiquinone	6	0.898204	0.00319078	NDUFA8, NDUFA9, NDUFV1, NDUFV2, NDUFA10, NDUFS2	657	30	19235	5.8554	0.76339	0.0362829	4.43411
GOTERM_MF_FAT	GO:0009055~electron carrier activity	17	2.54491	0.0107958	ABCE1, ACADSB, FDX1, CYCS, IDH3B, COX5A, UQCRFS1, HMOX2, SDHB, NNT, AKR1B1, DLD, NDUFV2, SRD5A1, ACAD8, NDUFS2, NQO2	497	221	12983	2.00944	0.999811	0.173501	15.3243
Annotation Cluster 5	Enrichment Score: 7.904858207741922
Category	Term	Count	%	PValue	Genes	List Total	Pop Hits	Pop Total	Fold Enrichment	Bonferroni	Benjamini	FDR
GOTERM_BP_FAT	GO:0006119~oxidative phosphorylation	34	5.08982	2.14289e-22	UQCRC2, UQCRC1, ATP5B, ATP6AP1, SNCA, NDUFAB1, ATP6V1B2, ATP5G3, NDUFAF1, ATP6V0B, ATP6V0C, NDUFS4, ATP5O, ATP6V0D1, ATP5H, NDUFS2, ATP5J, NDUFA4, NDUFA5, NDUFA8, NDUFA9, MSH2, ATP5F1, NDUFC2, ATP6V1H, NDUFA10, ATP6V1D, ATP6V1F, ATP6V1A, NDUFV1, ATP6V1E1, NDUFV2, DLD, ATP5C1	536	98	13528	8.75632	4.94578e-19	2.47289e-19	3.74592e-19
KEGG_PATHWAY	hsa00190:Oxidative phosphorylation	37	5.53892	9.18756e-18	UQCRC2, UQCRC1, ATP5B, ATP6AP1, NDUFAB1, ATP6V1G2, ATP6V1B2, UQCRFS1, COX5A, ATP5G3, ATP6V0B, ATP6V0C, NDUFS4, ATP5O, ATP6V0D1, ATP5H, NDUFS2, ATP5J, NDUFA4, NDUFA5, ATP5J2, NDUFA8, NDUFA9, ATP5F1, NDUFC2, ATP6V1H, NDUFA10, ATP6V1D, PPA2, ATP6V1F, COX6C, ATP6V1A, SDHB, NDUFV1, ATP6V1E1, NDUFV2, ATP5C1	264	130	5085	5.48208	1.46082e-15	1.46082e-15	1.1082e-14
SP_PIR_KEYWORDS	Hydrogen ion transport	19	2.84431	8.67662e-15	ATP5J2, ATP5B, ATP6AP1, ATP5F1, ATP6V1H, ATP6V1G2, ATP6V1B2, ATP5G3, ATP6V1D, ATP6V0B, ATP6V1F, ATP6V0C, ATP6V1A, ATP6V1E1, ATP5C1, ATP5O, ATP6V0D1, ATP5H, ATP5J	657	48	19235	11.5888	3.90554e-12	9.7633e-13	1.22902e-11
GOTERM_CC_FAT	GO:0016469~proton-transporting two-sector ATPase complex	19	2.84431	1.84128e-14	ATP5J2, ATP5B, ATP6AP1, ATP5F1, ATP6V1H, ATP6V1G2, ATP6V1B2, ATP5G3, ATP6V1D, ATP6V0B, ATP6V1F, ATP6V0C, ATP6V1A, ATP6V1E1, ATP5C1, ATP5O, ATP6V0D1, ATP5H, ATP5J	496	45	12782	10.8807	7.99849e-12	9.99867e-13	2.60125e-11
GOTERM_MF_FAT	GO:0046961~proton-transporting ATPase activity, rotational mechanism	14	2.09581	2.55132e-13	ATP5B, ATP6AP1, ATP5F1, ATP6V1H, ATP6V1B2, ATP6V1D, ATP6V0B, ATP6V1F, ATP6V0C, ATP6V1A, ATP6V1E1, ATP5C1, ATP5O, ATP5J	497	23	12983	15.9008	2.01552e-10	2.01552e-10	3.90976e-10
GOTERM_BP_FAT	GO:0015985~energy coupled proton transport, down electrochemical gradient	17	2.54491	7.48608e-13	ATP5B, ATP6AP1, ATP5F1, ATP6V1H, ATP6V1B2, ATP5G3, ATP6V1D, ATP6V0B, ATP6V1F, ATP6V0C, ATP6V1A, ATP6V1E1, ATP5C1, ATP5O, ATP6V0D1, ATP5H, ATP5J	536	40	13528	10.7265	1.72782e-09	3.45565e-10	1.30864e-09
GOTERM_BP_FAT	GO:0015986~ATP synthesis coupled proton transport	17	2.54491	7.48608e-13	ATP5B, ATP6AP1, ATP5F1, ATP6V1H, ATP6V1B2, ATP5G3, ATP6V1D, ATP6V0B, ATP6V1F, ATP6V0C, ATP6V1A, ATP6V1E1, ATP5C1, ATP5O, ATP6V0D1, ATP5H, ATP5J	536	40	13528	10.7265	1.72782e-09	3.45565e-10	1.30864e-09
GOTERM_BP_FAT	GO:0015992~proton transport	20	2.99401	1.0216e-12	ATP5J2, ATP5B, ATP6AP1, ATP5F1, ATP6V1H, ATP6V1G2, ATP6V1B2, ATP5G3, ATP6V1D, ATP6V0B, ATP6V1F, ATP6V0C, ATP6V1A, NNT, ATP6V1E1, ATP5C1, ATP5O, ATP6V0D1, ATP5H, ATP5J	536	61	13528	8.27502	2.35792e-09	3.92986e-10	1.78587e-09
GOTERM_MF_FAT	GO:0015078~hydrogen ion transmembrane transporter activity	23	3.44311	1.9229e-12	UQCRC1, ATP5B, ATP6AP1, ATP5F1, ATP6V1H, ATP6V1G2, ATP6V1B2, UQCRFS1, COX5A, ATP5G3, ATP6V1D, ATP6V0B, COX6C, ATP6V1F, ATP6V0C, ATP6V1A, NNT, ATP6V1E1, ATP5C1, ATP5O, ATP6V0D1, ATP5H, ATP5J	497	90	12983	6.67581	1.5191e-09	7.59548e-10	2.94679e-09
GOTERM_BP_FAT	GO:0006818~hydrogen transport	20	2.99401	1.95892e-12	ATP5J2, ATP5B, ATP6AP1, ATP5F1, ATP6V1H, ATP6V1G2, ATP6V1B2, ATP5G3, ATP6V1D, ATP6V0B, ATP6V1F, ATP6V0C, ATP6V1A, NNT, ATP6V1E1, ATP5C1, ATP5O, ATP6V0D1, ATP5H, ATP5J	536	63	13528	8.01232	4.52109e-09	5.65136e-10	3.42425e-09
GOTERM_MF_FAT	GO:0015077~monovalent inorganic cation transmembrane transporter activity	24	3.59281	5.70622e-12	UQCRC1, ATP5B, ATP6AP1, ATP5F1, ATP1A3, ATP6V1H, ATP6V1G2, ATP6V1B2, UQCRFS1, COX5A, ATP5G3, ATP6V1D, ATP6V0B, COX6C, ATP6V1F, ATP6V0C, ATP6V1A, NNT, ATP6V1E1, ATP5C1, ATP5O, ATP6V0D1, ATP5H, ATP5J	497	104	12983	6.02832	4.50791e-09	1.50264e-09	8.74458e-09
GOTERM_MF_FAT	GO:0019829~cation-transporting ATPase activity	15	2.24551	2.06306e-11	ATP5B, ATP6AP1, ATP5F1, ATP6V1H, ATP6V1B2, ATP6V1D, ATP6V0B, ATP6V1F, ATP6V0C, ATP6V1A, ATP6V1E1, ATP5C1, ATP5O, ASNA1, ATP5J	497	36	12983	10.8845	1.62982e-08	3.25964e-09	3.16157e-08
GOTERM_BP_FAT	GO:0034220~ion transmembrane transport	17	2.54491	2.86469e-11	ATP5B, ATP6AP1, ATP5F1, ATP6V1H, ATP6V1B2, ATP5G3, ATP6V1D, ATP6V0B, ATP6V1F, ATP6V0C, ATP6V1A, ATP6V1E1, ATP5C1, ATP5O, ATP6V0D1, ATP5H, ATP5J	536	49	13528	8.75632	6.61172e-08	7.34636e-09	5.00769e-08
GOTERM_BP_FAT	GO:0009142~nucleoside triphosphate biosynthetic process	22	3.29341	3.83813e-10	ALDOA, ATP5J2, ATP5B, ATP6AP1, ATP1A3, ATP5F1, ATP6V1H, ATP6V1B2, ATP5G3, ATP6V1D, ATP6V0B, ATP6V1F, ATP6V0C, ATP6V1A, NME1, ATP6V1E1, ATP5C1, ATP5O, ATP6V0D1, ATP5H, TBPL1, ATP5J	536	102	13528	5.44366	8.8584e-07	8.0531e-08	6.70932e-07
GOTERM_MF_FAT	GO:0015399~primary active transmembrane transporter activity	23	3.44311	1.08733e-09	ATP5B, ATP6AP1, TIMM17A, SNCA, ATP5F1, ATP1A3, ATP6V1H, ATP6V1G2, ATP6V1B2, ATP6V1D, ATP6V0B, ATP6V1F, ATP6V0C, ATP6V1A, SEC61B, ATP6V1E1, ATP5C1, TOMM20, ATP5O, ASNA1, ATP6V0D1, SEC61G, ATP5J	497	122	12983	4.92478	8.58992e-07	1.43165e-07	1.6663e-06
GOTERM_MF_FAT	GO:0015405~P-P-bond-hydrolysis-driven transmembrane transporter activity	23	3.44311	1.08733e-09	ATP5B, ATP6AP1, TIMM17A, SNCA, ATP5F1, ATP1A3, ATP6V1H, ATP6V1G2, ATP6V1B2, ATP6V1D, ATP6V0B, ATP6V1F, ATP6V0C, ATP6V1A, SEC61B, ATP6V1E1, ATP5C1, TOMM20, ATP5O, ASNA1, ATP6V0D1, SEC61G, ATP5J	497	122	12983	4.92478	8.58992e-07	1.43165e-07	1.6663e-06
GOTERM_BP_FAT	GO:0009206~purine ribonucleoside triphosphate biosynthetic process	21	3.14371	1.18808e-09	ALDOA, ATP5J2, ATP5B, ATP6AP1, ATP1A3, ATP5F1, ATP6V1H, ATP6V1B2, ATP5G3, ATP6V1D, ATP6V0B, ATP6V1F, ATP6V0C, ATP6V1A, NME1, ATP6V1E1, ATP5C1, ATP5O, ATP6V0D1, ATP5H, ATP5J	536	98	13528	5.40832	2.74208e-06	1.95863e-07	2.07685e-06
GOTERM_BP_FAT	GO:0006754~ATP biosynthetic process	20	2.99401	1.38722e-09	ALDOA, ATP5J2, ATP5B, ATP6AP1, ATP1A3, ATP5F1, ATP6V1H, ATP6V1B2, ATP5G3, ATP6V1D, ATP6V0B, ATP6V1F, ATP6V0C, ATP6V1A, ATP6V1E1, ATP5C1, ATP5O, ATP6V0D1, ATP5H, ATP5J	536	89	13528	5.67164	3.20169e-06	2.00106e-07	2.42495e-06
GOTERM_BP_FAT	GO:0009145~purine nucleoside triphosphate biosynthetic process	21	3.14371	1.43492e-09	ALDOA, ATP5J2, ATP5B, ATP6AP1, ATP1A3, ATP5F1, ATP6V1H, ATP6V1B2, ATP5G3, ATP6V1D, ATP6V0B, ATP6V1F, ATP6V0C, ATP6V1A, NME1, ATP6V1E1, ATP5C1, ATP5O, ATP6V0D1, ATP5H, ATP5J	536	99	13528	5.35369	3.31178e-06	1.94811e-07	2.50833e-06
GOTERM_BP_FAT	GO:0009201~ribonucleoside triphosphate biosynthetic process	21	3.14371	1.43492e-09	ALDOA, ATP5J2, ATP5B, ATP6AP1, ATP1A3, ATP5F1, ATP6V1H, ATP6V1B2, ATP5G3, ATP6V1D, ATP6V0B, ATP6V1F, ATP6V0C, ATP6V1A, NME1, ATP6V1E1, ATP5C1, ATP5O, ATP6V0D1, ATP5H, ATP5J	536	99	13528	5.35369	3.31178e-06	1.94811e-07	2.50833e-06
GOTERM_MF_FAT	GO:0046933~hydrogen ion transporting ATP synthase activity, rotational mechanism	10	1.49701	1.45379e-09	ATP6V0C, ATP6V1A, ATP5B, ATP6AP1, ATP5F1, ATP5C1, ATP5O, ATP6V1B2, ATP6V1F, ATP5J	497	16	12983	16.3267	1.14849e-06	1.6407e-07	2.22788e-06
GOTERM_BP_FAT	GO:0009141~nucleoside triphosphate metabolic process	24	3.59281	1.55358e-09	ALDOA, ATP5J2, ATP5B, ATP6AP1, ATP5F1, ATP1A3, ATP6V1H, DGUOK, ATP6V1B2, ATP5G3, ATP6V1D, ATP6V0B, ATP6V1F, ATP6V0C, ATP6V1A, NME1, ATP6V1E1, ATP5C1, RAB11A, ATP5O, ATP6V0D1, ATP5H, TBPL1, ATP5J	536	131	13528	4.6239	3.58566e-06	1.99203e-07	2.71577e-06
GOTERM_MF_FAT	GO:0042625~ATPase activity, coupled to transmembrane movement of ions	18	2.69461	1.83117e-09	ATP5B, ATP6AP1, ATP1A3, ATP5F1, ATP6V1H, ATP6V1G2, ATP6V1B2, ATP6V1D, ATP6V0B, ATP6V1F, ATP6V0C, ATP6V1A, ATP6V1E1, ATP5C1, ATP5O, ASNA1, ATP6V0D1, ATP5J	497	74	12983	6.35418	1.44663e-06	1.80828e-07	2.80621e-06
GOTERM_BP_FAT	GO:0044271~nitrogen compound biosynthetic process	39	5.83832	1.99277e-09	ALDOA, SEPHS2, ATP5B, ATP6AP1, SNCA, AZIN1, ASNS, ATP6V1B2, HPRT1, ATP5G3, ATP6V0B, ATP6V0C, ALAS1, GOT1, OAZ1, ARG2, ATP5O, ATP6V0D1, SUCLA2, ATP5H, TBPL1, ATP5J, NMNAT2, ATP5J2, MOCS2, MSH2, ATP5F1, ATP1A3, ATP6V1H, CDO1, ATP6V1D, ATP6V1F, ATP6V1A, NME1, ATP6V1E1, ATP5C1, GUCY1B3, SMS, PRPS1	536	325	13528	3.02866	4.59931e-06	2.29966e-07	3.48351e-06
GOTERM_BP_FAT	GO:0009144~purine nucleoside triphosphate metabolic process	23	3.44311	2.09518e-09	ALDOA, ATP5J2, ATP5B, ATP6AP1, ATP5F1, ATP1A3, ATP6V1H, DGUOK, ATP6V1B2, ATP5G3, ATP6V1D, ATP6V0B, ATP6V1F, ATP6V0C, ATP6V1A, NME1, ATP6V1E1, ATP5C1, RAB11A, ATP5O, ATP6V0D1, ATP5H, ATP5J	536	122	13528	4.75814	4.83566e-06	2.3027e-07	3.66252e-06
GOTERM_MF_FAT	GO:0022890~inorganic cation transmembrane transporter activity	25	3.74251	2.71851e-09	UQCRC1, ATP5B, ATP6AP1, SNCA, ATP6V1G2, ATP6V1B2, COX5A, UQCRFS1, ATP5G3, ATP6V0B, ATP6V0C, ATP5O, ATP6V0D1, ATP5H, ATP5J, ATP1A3, ATP5F1, ATP6V1H, ATP6V1D, COX6C, ATP6V1F, ATP6V1A, NNT, ATP6V1E1, ATP5C1	497	151	12983	4.32496	2.14762e-06	2.38625e-07	4.16603e-06
GOTERM_BP_FAT	GO:0006164~purine nucleotide biosynthetic process	25	3.74251	3.60051e-09	ALDOA, ATP5B, ATP6AP1, ATP6V1B2, HPRT1, ATP5G3, ATP6V0B, ATP6V0C, ATP5O, ATP6V0D1, ATP5H, ATP5J, ATP5J2, MSH2, ATP1A3, ATP5F1, ATP6V1H, ATP6V1D, ATP6V1F, ATP6V1A, NME1, ATP6V1E1, ATP5C1, GUCY1B3, PRPS1	536	148	13528	4.26331	8.30994e-06	3.19614e-07	6.29394e-06
GOTERM_BP_FAT	GO:0009152~purine ribonucleotide biosynthetic process	22	3.29341	5.32373e-09	ALDOA, ATP5J2, ATP5B, ATP6AP1, ATP5F1, ATP1A3, ATP6V1H, ATP6V1B2, ATP5G3, ATP6V1D, ATP6V0B, ATP6V1F, ATP6V0C, ATP6V1A, NME1, ATP6V1E1, ATP5C1, ATP5O, ATP6V0D1, ATP5H, ATP5J, PRPS1	536	117	13528	4.74576	1.22871e-05	4.38828e-07	9.30626e-06
GOTERM_BP_FAT	GO:0009205~purine ribonucleoside triphosphate metabolic process	22	3.29341	5.32373e-09	ALDOA, ATP5J2, ATP5B, ATP6AP1, ATP5F1, ATP1A3, ATP6V1H, ATP6V1B2, ATP5G3, ATP6V1D, ATP6V0B, ATP6V1F, ATP6V0C, ATP6V1A, NME1, ATP6V1E1, ATP5C1, RAB11A, ATP5O, ATP6V0D1, ATP5H, ATP5J	536	117	13528	4.74576	1.22871e-05	4.38828e-07	9.30626e-06
GOTERM_BP_FAT	GO:0009199~ribonucleoside triphosphate metabolic process	22	3.29341	6.24153e-09	ALDOA, ATP5J2, ATP5B, ATP6AP1, ATP5F1, ATP1A3, ATP6V1H, ATP6V1B2, ATP5G3, ATP6V1D, ATP6V0B, ATP6V1F, ATP6V0C, ATP6V1A, NME1, ATP6V1E1, ATP5C1, RAB11A, ATP5O, ATP6V0D1, ATP5H, ATP5J	536	118	13528	4.70554	1.44053e-05	4.96739e-07	1.09106e-05
GOTERM_CC_FAT	GO:0033178~proton-transporting two-sector ATPase complex, catalytic domain	10	1.49701	6.49078e-09	ATP6V1A, ATP5B, ATP6AP1, ATP6V1E1, ATP5C1, ATP6V1H, ATP5O, ATP6V1B2, ATP6V1D, ATP6V1F	496	18	12782	14.3168	2.81699e-06	1.878e-07	9.1608e-06
GOTERM_BP_FAT	GO:0009260~ribonucleotide biosynthetic process	22	3.29341	1.56196e-08	ALDOA, ATP5J2, ATP5B, ATP6AP1, ATP5F1, ATP1A3, ATP6V1H, ATP6V1B2, ATP5G3, ATP6V1D, ATP6V0B, ATP6V1F, ATP6V0C, ATP6V1A, NME1, ATP6V1E1, ATP5C1, ATP5O, ATP6V0D1, ATP5H, ATP5J, PRPS1	536	124	13528	4.47785	3.60495e-05	1.00139e-06	2.73042e-05
GOTERM_BP_FAT	GO:0009165~nucleotide biosynthetic process	27	4.04192	2.00151e-08	ALDOA, ATP5B, ATP6AP1, ATP6V1B2, HPRT1, ATP5G3, ATP6V0B, ATP6V0C, ATP5O, ATP6V0D1, ATP5H, TBPL1, ATP5J, NMNAT2, ATP5J2, MSH2, ATP1A3, ATP5F1, ATP6V1H, ATP6V1D, ATP6V1F, ATP6V1A, NME1, ATP6V1E1, ATP5C1, GUCY1B3, PRPS1	536	186	13528	3.6637	4.61937e-05	1.21565e-06	3.49877e-05
GOTERM_BP_FAT	GO:0006163~purine nucleotide metabolic process	27	4.04192	2.00151e-08	ALDOA, ATP5B, ATP6AP1, ATP6V1B2, HPRT1, ATP5G3, ATP6V0B, ATP6V0C, RAB11A, ATP5O, ATP6V0D1, ATP5H, ATP5J, ATP5J2, MSH2, ATP1A3, ATP5F1, ATP6V1H, DGUOK, ATP6V1D, ATP6V1F, ATP6V1A, NME1, ATP6V1E1, ATP5C1, GUCY1B3, PRPS1	536	186	13528	3.6637	4.61937e-05	1.21565e-06	3.49877e-05
GOTERM_CC_FAT	GO:0033176~proton-transporting V-type ATPase complex	10	1.49701	2.09175e-08	ATP6V0C, ATP6V1A, ATP6AP1, ATP6V1H, ATP6V1G2, ATP6V1B2, ATP6V0D1, ATP6V1D, ATP6V0B, ATP6V1F	496	20	12782	12.8851	9.07813e-06	5.04343e-07	2.9522e-05
GOTERM_BP_FAT	GO:0009150~purine ribonucleotide metabolic process	23	3.44311	2.23517e-08	ALDOA, ATP5J2, ATP5B, ATP6AP1, ATP5F1, ATP1A3, ATP6V1H, ATP6V1B2, ATP5G3, ATP6V1D, ATP6V0B, ATP6V1F, ATP6V0C, ATP6V1A, NME1, ATP6V1E1, ATP5C1, RAB11A, ATP5O, ATP6V0D1, ATP5H, ATP5J, PRPS1	536	138	13528	4.20647	5.15863e-05	1.32276e-06	3.90723e-05
GOTERM_BP_FAT	GO:0046034~ATP metabolic process	20	2.99401	2.49164e-08	ALDOA, ATP5J2, ATP5B, ATP6AP1, ATP1A3, ATP5F1, ATP6V1H, ATP6V1B2, ATP5G3, ATP6V1D, ATP6V0B, ATP6V1F, ATP6V0C, ATP6V1A, ATP6V1E1, ATP5C1, ATP5O, ATP6V0D1, ATP5H, ATP5J	536	105	13528	4.80739	5.75055e-05	1.30698e-06	4.35557e-05
GOTERM_BP_FAT	GO:0034404~nucleobase, nucleoside and nucleotide biosynthetic process	27	4.04192	4.32785e-08	ALDOA, ATP5B, ATP6AP1, ATP6V1B2, HPRT1, ATP5G3, ATP6V0B, ATP6V0C, ATP5O, ATP6V0D1, ATP5H, TBPL1, ATP5J, NMNAT2, ATP5J2, MSH2, ATP1A3, ATP5F1, ATP6V1H, ATP6V1D, ATP6V1F, ATP6V1A, NME1, ATP6V1E1, ATP5C1, GUCY1B3, PRPS1	536	193	13528	3.53082	9.98818e-05	2.12525e-06	7.56538e-05
GOTERM_BP_FAT	GO:0034654~nucleobase, nucleoside, nucleotide and nucleic acid biosynthetic process	27	4.04192	4.32785e-08	ALDOA, ATP5B, ATP6AP1, ATP6V1B2, HPRT1, ATP5G3, ATP6V0B, ATP6V0C, ATP5O, ATP6V0D1, ATP5H, TBPL1, ATP5J, NMNAT2, ATP5J2, MSH2, ATP1A3, ATP5F1, ATP6V1H, ATP6V1D, ATP6V1F, ATP6V1A, NME1, ATP6V1E1, ATP5C1, GUCY1B3, PRPS1	536	193	13528	3.53082	9.98818e-05	2.12525e-06	7.56538e-05
GOTERM_BP_FAT	GO:0009259~ribonucleotide metabolic process	23	3.44311	7.21375e-08	ALDOA, ATP5J2, ATP5B, ATP6AP1, ATP5F1, ATP1A3, ATP6V1H, ATP6V1B2, ATP5G3, ATP6V1D, ATP6V0B, ATP6V1F, ATP6V0C, ATP6V1A, NME1, ATP6V1E1, ATP5C1, RAB11A, ATP5O, ATP6V0D1, ATP5H, ATP5J, PRPS1	536	147	13528	3.94893	0.00016648	3.26457e-06	0.000126101
GOTERM_MF_FAT	GO:0016887~ATPase activity	35	5.23952	1.8481e-07	XRCC5, RAD51C, ATP5B, ATP6AP1, XRCC6, ATP6V1G2, ATP6V1B2, ATP6V0B, ATP6V0C, ATP5O, PSMD6, ATP6V0D1, ATP5H, NSF, HSPA8, ATP5J, ABCE1, ATP5J2, CCNH, MSH2, DDX1, ATP5F1, ATP1A3, ATP6V1H, ATP6V1D, ATP6V1F, ATP6V1A, PSMC6, ATP6V1E1, EIF4A2, PSMC1, CCT8, DDX50, ATP5C1, ASNA1	497	334	12983	2.73741	0.000145989	1.45999e-05	0.000283215
GOTERM_CC_FAT	GO:0045259~proton-transporting ATP synthase complex	9	1.34731	6.23246e-07	ATP6V0C, ATP5J2, ATP5B, ATP5F1, ATP5C1, ATP5O, ATP5H, ATP5G3, ATP5J	496	21	12782	11.0444	0.000270452	1.28803e-05	0.000879618
GOTERM_MF_FAT	GO:0042626~ATPase activity, coupled to transmembrane movement of substances	18	2.69461	7.55382e-07	ATP5B, ATP6AP1, ATP1A3, ATP5F1, ATP6V1H, ATP6V1G2, ATP6V1B2, ATP6V1D, ATP6V0B, ATP6V1F, ATP6V0C, ATP6V1A, ATP6V1E1, ATP5C1, ATP5O, ASNA1, ATP6V0D1, ATP5J	497	109	12983	4.31385	0.000596574	4.97281e-05	0.00115759
GOTERM_MF_FAT	GO:0043492~ATPase activity, coupled to movement of substances	18	2.69461	8.62464e-07	ATP5B, ATP6AP1, ATP1A3, ATP5F1, ATP6V1H, ATP6V1G2, ATP6V1B2, ATP6V1D, ATP6V0B, ATP6V1F, ATP6V0C, ATP6V1A, ATP6V1E1, ATP5C1, ATP5O, ASNA1, ATP6V0D1, ATP5J	497	110	12983	4.27463	0.000681115	5.24099e-05	0.00132169
GOTERM_MF_FAT	GO:0016820~hydrolase activity, acting on acid anhydrides, catalyzing transmembrane movement of substances	18	2.69461	9.83111e-07	ATP5B, ATP6AP1, ATP1A3, ATP5F1, ATP6V1H, ATP6V1G2, ATP6V1B2, ATP6V1D, ATP6V0B, ATP6V1F, ATP6V0C, ATP6V1A, ATP6V1E1, ATP5C1, ATP5O, ASNA1, ATP6V0D1, ATP5J	497	111	12983	4.23612	0.000776357	5.5474e-05	0.00150657
GOTERM_CC_FAT	GO:0033177~proton-transporting two-sector ATPase complex, proton-transporting domain	9	1.34731	2.03241e-06	ATP6V0C, ATP5J2, ATP5F1, ATP5O, ATP6V0D1, ATP5H, ATP5G3, ATP6V0B, ATP5J	496	24	12782	9.66381	0.000881676	4.00931e-05	0.00286841
GOTERM_CC_FAT	GO:0005753~mitochondrial proton-transporting ATP synthase complex	8	1.1976	4.20625e-06	ATP5J2, ATP5B, ATP5F1, ATP5C1, ATP5O, ATP5H, ATP5G3, ATP5J	496	19	12782	10.8506	0.00182385	7.93671e-05	0.00593636
GOTERM_MF_FAT	GO:0042623~ATPase activity, coupled	28	4.19162	5.5406e-06	XRCC5, RAD51C, ATP5B, ATP6AP1, XRCC6, ATP6V1G2, ATP6V1B2, ATP6V0B, ATP6V0C, ATP5O, ATP6V0D1, NSF, HSPA8, ATP5J, CCNH, DDX1, ATP1A3, ATP5F1, ATP6V1H, ATP6V1D, ATP6V1F, ATP6V1A, ATP6V1E1, EIF4A2, CCT8, ATP5C1, DDX50, ASNA1	497	272	12983	2.68911	0.00436752	0.000230347	0.00849045
KEGG_PATHWAY	hsa05120:Epithelial cell signaling in Helicobacter pylori infection	15	2.24551	6.89215e-06	ATP6AP1, MAP2K4, ATP6V1H, ATP6V1G2, ATP6V1B2, MAPK10, ATP6V1D, ATP6V0B, ATP6V1F, ATP6V0C, CDC42, ATP6V1A, ATP6V1E1, PAK1, ATP6V0D1	264	68	5085	4.24883	0.00109526	0.000182626	0.00831296
GOTERM_CC_FAT	GO:0045263~proton-transporting ATP synthase complex, coupling factor F(o)	7	1.0479	1.21536e-05	ATP6V0C, ATP5J2, ATP5F1, ATP5O, ATP5H, ATP5G3, ATP5J	496	15	12782	12.0261	0.00526081	0.000210966	0.0171517
KEGG_PATHWAY	hsa05110:Vibrio cholerae infection	13	1.94611	2.06647e-05	ATP6AP1, ATP6V1H, ATP6V1G2, ATP6V1B2, ATP6V1D, ATP6V0B, ATP6V1F, ATP6V0C, ATP6V1A, SEC61B, ATP6V1E1, ATP6V0D1, SEC61G	264	56	5085	4.47139	0.00328032	0.00041063	0.0249228
GOTERM_CC_FAT	GO:0033180~proton-transporting V-type ATPase, V1 domain	5	0.748503	0.000239717	ATP6V1A, ATP6AP1, ATP6V1H, ATP6V1B2, ATP6V1F	496	9	12782	14.3168	0.0988194	0.0028082	0.337795
GOTERM_BP_FAT	GO:0055085~transmembrane transport	41	6.13772	0.000302445	RBP4, GRPEL1, SLC39A10, ATP5B, TIMM17A, ATP6AP1, MFSD4, ATP6V1B2, ATP5G3, ATP6V0B, ATP6V0C, SLC35B1, MTCH2, SEH1L, MTCH1, SLC25A3, ATP5O, RANBP2, ATP6V0D1, SLC30A9, ATP5H, DNAJC19, ATP5J, GPR155, SVOP, SLC25A4, ATP5F1, ATP6V1H, VDAC2, ATP6V1D, KCNV1, ATP6V1F, VDAC1, SLC16A2, ATP6V1A, SLC25A32, SEC61B, ATP6V1E1, ATP5C1, TOMM22, SEC61G	536	569	13528	1.81861	0.502495	0.00790213	0.52738
SP_PIR_KEYWORDS	cf(0)	5	0.748503	0.00074942	ATP5J2, ATP5F1, ATP5H, ATP5G3, ATP5J	657	13	19235	11.2604	0.286887	0.0108477	1.0583
GOTERM_BP_FAT	GO:0015672~monovalent inorganic cation transport	26	3.89222	0.000860194	ATP5B, ATP6AP1, ATP6V1G2, ATP6V1B2, ATP5G3, ATP6V0B, ATP6V0C, SLC4A8, ATP5O, ATP6V0D1, ATP5H, NSF, ATP5J, ATP5J2, NDUFA9, ATP1A3, ATP5F1, ATP6V1H, ATP6V1D, KCNV1, ATP6V1F, ATP6V1A, NNT, KCNJ9, ATP6V1E1, ATP5C1	536	318	13528	2.06355	0.862782	0.0200632	1.49307
GOTERM_CC_FAT	GO:0000276~mitochondrial proton-transporting ATP synthase complex, coupling factor F(o)	4	0.598802	0.00407182	ATP5F1, ATP5O, ATP5H, ATP5J	496	9	12782	11.4534	0.829799	0.0354931	5.59586
SP_PIR_KEYWORDS	atp synthesis	4	0.598802	0.00874451	ATP5J2, ATP5B, ATP5C1, ATP5O	657	13	19235	9.00831	0.980958	0.086092	11.7188
SP_PIR_KEYWORDS	ion transport	32	4.79042	0.00899464	SLC39A10, ATP5B, ATP6AP1, ATP6V1G2, ATP6V1B2, ATP5G3, ATP6V0B, ATP6V0C, SLC4A8, ATP5O, ATP6V0D1, ATP5H, SLC30A9, ATP5J, ATP5J2, GLRB, GABRA5, ATP5F1, ATP1A3, GRIN2A, ATP6V1H, CACNA2D3, VDAC2, ATP6V1D, KCNV1, VDAC1, ATP6V1F, ATP6V1A, KCNJ9, GRIA1, ATP6V1E1, ATP5C1	657	578	19235	1.62087	0.983007	0.0865751	12.0344
GOTERM_CC_FAT	GO:0045261~proton-transporting ATP synthase complex, catalytic core F(1)	3	0.449102	0.0202406	ATP5B, ATP5C1, ATP5O	496	6	12782	12.8851	0.99986	0.12948	25.0687
GOTERM_BP_FAT	GO:0006812~cation transport	32	4.79042	0.0315796	SLC39A10, ATP5B, ATP6AP1, ATP6V1G2, ATP6V1B2, ATP5G3, ATP6V0B, ATP6V0C, PPP3CB, SLC4A8, ATP5O, ATP6V0D1, ATP5H, SLC30A9, NSF, ATP5J, ATP5J2, NDUFA9, ATP1A3, GRIN2A, ATP5F1, ATP6V1H, CACNA2D3, ATP6V1D, KCNV1, ATP6V1F, ATP6V1A, CORO1A, NNT, KCNJ9, ATP6V1E1, ATP5C1	536	553	13528	1.46047	1	0.356506	42.9327
GOTERM_BP_FAT	GO:0006811~ion transport	40	5.98802	0.0640061	SLC39A10, ATP5B, ATP6AP1, ATP6V1G2, ATP6V1B2, ATP5G3, ATP6V0B, ATP6V0C, PPP3CB, SLC4A8, ATP5O, ATP6V0D1, ATP5H, SLC30A9, SLC1A1, NSF, ATP5J, ATP5J2, SVOP, GLRB, SLC25A4, NDUFA9, GABRA5, ATP5F1, ATP1A3, GRIN2A, ATP6V1H, CACNA2D3, VDAC2, ATP6V1D, KCNV1, ATP6V1F, VDAC1, ATP6V1A, CORO1A, NNT, KCNJ9, GRIA1, ATP6V1E1, ATP5C1	536	768	13528	1.31452	1	0.532114	68.5347
Annotation Cluster 6	Enrichment Score: 6.650021128999256
Category	Term	Count	%	PValue	Genes	List Total	Pop Hits	Pop Total	Fold Enrichment	Bonferroni	Benjamini	FDR
GOTERM_BP_FAT	GO:0046907~intracellular transport	62	9.28144	3.64757e-10	RAB3GAP2, COPA, CLTA, GRPEL1, CHMP5, TIMM17A, ATP6AP1, AP2S1, UCHL1, CLTC, DNAJC6, RANBP1, RAB6B, ATP5O, RANBP2, DNAJC19, DYNC1I1, HSP90AA1, RAN, ERP29, VPS41, CDK5, BCAP31, SEC61B, IPO7, TOMM20, RAB14, KPNA5, TOMM22, SRP72, LRPPRC, SH3GL2, SEC61G, PLDN, YWHAZ, DERL1, STX7, NAPG, COPZ1, SNX2, RER1, NAPA, NAPB, AP3M2, CSE1L, PPP3CB, SEC22B, RAB11A, VPS35, PAFAH1B1, SCG5, NEFL, SNAP25, HSPA8, AP2M1…	536	657	13528	2.38174	8.4186e-07	8.4186e-08	6.37621e-07
SP_PIR_KEYWORDS	protein transport	47	7.03593	4.04651e-10	VPS29, COPA, DERL1, NAPG, CHMP5, SNX14, TIMM17A, AP2S1, COPZ1, SNX2, NAPA, NAPB, SNX3, RAB1A, CHMP2B, CSE1L, AP3M2, SEH1L, ATG7, NECAP1, SEC22B, RAB11A, VPS35, RAB6B, RAB6A, RANBP2, VPS36, NSF, RAB21, DNAJC19, AP2M1, RAN, VPS41, BCAP31, CADPS, SEC61B, IPO7, STXBP5, ARF3, RAB14, TOMM20, KPNA5, TOMM22, YIPF5, SNX10, SEC61G, VPS25	657	485	19235	2.83715	1.82498e-07	1.65907e-08	5.74259e-07
GOTERM_BP_FAT	GO:0008104~protein localization	75	11.2275	4.47723e-10	COPA, RAB3GAP2, CLTA, GRPEL1, CHMP5, TIMM17A, ATP6AP1, AP2S1, NBEA, CLTC, RAB1A, CDC42, SEH1L, KIFAP3, ATG7, NECAP1, RAB6B, RANBP2, RAB6A, RAB27B, RAB21, DNAJC19, NSF, DHCR24, RAN, ERP29, G3BP2, GRIN2A, VPS41, CDK5, BCAP31, SEC61B, IPO7, STXBP5, TOMM20, RAB14, KPNA5, TOMM22, SRP72, SEC61G, SNX10, VPS29, PLDN, YWHAZ, STX7, DERL1, NAPG, SNX14, COPZ1, SNX2, NAPA, NEDD8, SNX3, NAPB, CHMP2B, AP3M2, CS…	536	882	13528	2.14616	1.03334e-06	8.6112e-08	7.8265e-07
GOTERM_BP_FAT	GO:0015031~protein transport	67	10.0299	1.18447e-09	RAB3GAP2, COPA, CLTA, GRPEL1, CHMP5, TIMM17A, ATP6AP1, AP2S1, CLTC, RAB1A, SEH1L, ATG7, NECAP1, RAB6B, RANBP2, RAB6A, RAB27B, DNAJC19, NSF, RAB21, RAN, ERP29, VPS41, CDK5, BCAP31, SEC61B, STXBP5, IPO7, TOMM20, RAB14, KPNA5, TOMM22, SRP72, SEC61G, SNX10, VPS29, PLDN, YWHAZ, STX7, DERL1, NAPG, SNX14, COPZ1, SNX2, NAPA, SNX3, NAPB, CHMP2B, AP3M2, CSE1L, PPP3CB, RAB11A, SEC22B, VPS35, SCG5, VPS36, AP…	536	762	13528	2.21916	2.73375e-06	2.10288e-07	2.07053e-06
GOTERM_BP_FAT	GO:0045184~establishment of protein localization	67	10.0299	1.76097e-09	RAB3GAP2, COPA, CLTA, GRPEL1, CHMP5, TIMM17A, ATP6AP1, AP2S1, CLTC, RAB1A, SEH1L, ATG7, NECAP1, RAB6B, RANBP2, RAB6A, RAB27B, DNAJC19, NSF, RAB21, RAN, ERP29, VPS41, CDK5, BCAP31, SEC61B, STXBP5, IPO7, TOMM20, RAB14, KPNA5, TOMM22, SRP72, SEC61G, SNX10, VPS29, PLDN, YWHAZ, STX7, DERL1, NAPG, SNX14, COPZ1, SNX2, NAPA, SNX3, NAPB, CHMP2B, AP3M2, CSE1L, PPP3CB, RAB11A, SEC22B, VPS35, SCG5, VPS36, AP…	536	769	13528	2.19896	4.06431e-06	2.13912e-07	3.0783e-06
GOTERM_BP_FAT	GO:0006886~intracellular protein transport	42	6.28743	3.12564e-09	COPA, RAB3GAP2, CLTA, YWHAZ, GRPEL1, DERL1, STX7, NAPG, TIMM17A, AP2S1, ATP6AP1, COPZ1, SNX2, NAPA, NAPB, CLTC, CSE1L, AP3M2, PPP3CB, RAB11A, SCG5, RANBP2, DNAJC19, AP2M1, C6ORF168, RAN, ERP29, YWHAB, VPS41, CDK5, BCAP31, PPIH, YWHAG, YWHAH, SEC61B, TOMM70A, IPO7, TOMM20, KPNA5, TOMM22, SRP72, SEC61G	536	374	13528	2.8343	7.21394e-06	2.88559e-07	5.46383e-06
GOTERM_BP_FAT	GO:0034613~cellular protein localization	44	6.58683	5.28436e-09	COPA, RAB3GAP2, CLTA, YWHAZ, GRPEL1, DERL1, STX7, NAPG, TIMM17A, AP2S1, ATP6AP1, COPZ1, SNX2, NAPA, NAPB, CLTC, CDC42, CSE1L, AP3M2, PPP3CB, RAB11A, SCG5, RANBP2, DNAJC19, AP2M1, C6ORF168, RAN, ERP29, YWHAB, VPS41, REEP1, CDK5, BCAP31, PPIH, YWHAG, YWHAH, SEC61B, TOMM70A, IPO7, TOMM20, KPNA5, TOMM22, SRP72, SEC61G	536	411	13528	2.70196	1.21962e-05	4.51715e-07	9.23743e-06
GOTERM_BP_FAT	GO:0070727~cellular macromolecule localization	44	6.58683	6.53758e-09	COPA, RAB3GAP2, CLTA, YWHAZ, GRPEL1, DERL1, STX7, NAPG, TIMM17A, AP2S1, ATP6AP1, COPZ1, SNX2, NAPA, NAPB, CLTC, CDC42, CSE1L, AP3M2, PPP3CB, RAB11A, SCG5, RANBP2, DNAJC19, AP2M1, C6ORF168, RAN, ERP29, YWHAB, VPS41, REEP1, CDK5, BCAP31, PPIH, YWHAG, YWHAH, SEC61B, TOMM70A, IPO7, TOMM20, KPNA5, TOMM22, SRP72, SEC61G	536	414	13528	2.68239	1.50886e-05	4.86733e-07	1.14281e-05
GOTERM_BP_FAT	GO:0033365~protein localization in organelle	19	2.84431	1.81695e-05	C6ORF168, GRPEL1, YWHAZ, RAN, ATP6AP1, TIMM17A, PPIH, SEC61B, CSE1L, IPO7, TOMM70A, TOMM20, PPP3CB, TOMM22, KPNA5, SRP72, RANBP2, DNAJC19, SEC61G	536	146	13528	3.2845	0.0410685	0.00061651	0.0317568
GOTERM_BP_FAT	GO:0017038~protein import	17	2.54491	5.89621e-05	C6ORF168, GRPEL1, YWHAZ, RAN, TIMM17A, ATP6AP1, PPIH, SEC61B, CSE1L, IPO7, TOMM70A, TOMM20, PPP3CB, TOMM22, KPNA5, RANBP2, DNAJC19	536	131	13528	3.27526	0.127235	0.0017432	0.10302
GOTERM_BP_FAT	GO:0006626~protein targeting to mitochondrion	8	1.1976	0.000308548	C6ORF168, YWHAZ, GRPEL1, TOMM70A, TIMM17A, TOMM20, TOMM22, DNAJC19	536	34	13528	5.93854	0.509455	0.00797075	0.537994
GOTERM_BP_FAT	GO:0070585~protein localization in mitochondrion	8	1.1976	0.000308548	C6ORF168, YWHAZ, GRPEL1, TOMM70A, TIMM17A, TOMM20, TOMM22, DNAJC19	536	34	13528	5.93854	0.509455	0.00797075	0.537994
GOTERM_BP_FAT	GO:0006605~protein targeting	21	3.14371	0.000345491	C6ORF168, GRPEL1, YWHAZ, RAN, ATP6AP1, TIMM17A, YWHAB, YWHAG, PPIH, SEC61B, CSE1L, IPO7, TOMM70A, PPP3CB, TOMM20, TOMM22, KPNA5, SRP72, RANBP2, DNAJC19, SEC61G	536	215	13528	2.46519	0.54956	0.00872578	0.602225
GOTERM_BP_FAT	GO:0006839~mitochondrial transport	10	1.49701	0.00151352	C6ORF168, YWHAZ, GRPEL1, HSP90AA1, TOMM70A, TIMM17A, TOMM20, TOMM22, ATP5O, DNAJC19	536	69	13528	3.6578	0.969677	0.0327457	2.613
Annotation Cluster 7	Enrichment Score: 5.175709435248663
Category	Term	Count	%	PValue	Genes	List Total	Pop Hits	Pop Total	Fold Enrichment	Bonferroni	Benjamini	FDR
SP_PIR_KEYWORDS	proteasome	18	2.69461	2.63904e-12	RAD23B, UBQLN1, PSMB5, PSMA1, PSMC6, PSMB7, PSMB1, PSMA6, PSMD12, PSMC3, PSMB3, PSMB2, PSMC1, PSMD1, PSMD2, UCHL5, PSMD6, PSMD8	657	56	19235	9.41047	1.19019e-09	1.19019e-10	3.74513e-09
GOTERM_CC_FAT	GO:0000502~proteasome complex	18	2.69461	8.36652e-11	RAD23B, UBQLN1, PSMB5, PSMA1, PSMC6, PSMB7, PSMB1, PSMA6, PSMD12, PSMC3, PSMB3, PSMB2, PSMC1, PSMD1, PSMD2, UCHL5, PSMD6, PSMD8	496	61	12782	7.60431	3.63107e-08	2.59362e-09	1.18081e-07
GOTERM_BP_FAT	GO:0051443~positive regulation of ubiquitin-protein ligase activity	18	2.69461	1.23761e-09	CDC27, UBE2N, PSMB5, CCNB1, PSMA1, PSMC6, PSMB7, PSMB1, PSMA6, PSMD12, PSMC3, PSMB3, PSMB2, PSMC1, PSMD1, PSMD2, PSMD6, PSMD8	536	70	13528	6.48998	2.85639e-06	1.90426e-07	2.16342e-06
GOTERM_BP_FAT	GO:0051351~positive regulation of ligase activity	18	2.69461	2.48689e-09	CDC27, UBE2N, PSMB5, CCNB1, PSMA1, PSMC6, PSMB7, PSMB1, PSMA6, PSMD12, PSMC3, PSMB3, PSMB2, PSMC1, PSMD1, PSMD2, PSMD6, PSMD8	536	73	13528	6.22327	5.73973e-06	2.60898e-07	4.34726e-06
GOTERM_BP_FAT	GO:0043161~proteasomal ubiquitin-dependent protein catabolic process	21	3.14371	2.49047e-09	RAD23B, DERL1, CDC27, CUL3, PSMB5, CCNB1, PSMA1, PSMB7, PSMC6, SEC61B, PSMB1, PSMA6, PSMD12, PSMC3, PSMB3, PSMB2, PSMD1, PSMC1, PSMD2, PSMD6, PSMD8	536	102	13528	5.19622	5.74799e-06	2.49913e-07	4.35352e-06
GOTERM_BP_FAT	GO:0010498~proteasomal protein catabolic process	21	3.14371	2.49047e-09	RAD23B, DERL1, CDC27, CUL3, PSMB5, CCNB1, PSMA1, PSMB7, PSMC6, SEC61B, PSMB1, PSMA6, PSMD12, PSMC3, PSMB3, PSMB2, PSMD1, PSMC1, PSMD2, PSMD6, PSMD8	536	102	13528	5.19622	5.74799e-06	2.49913e-07	4.35352e-06
GOTERM_BP_FAT	GO:0031145~anaphase-promoting complex-dependent proteasomal ubiquitin-dependent protein catabolic process	17	2.54491	3.08167e-09	CDC27, PSMB5, CCNB1, PSMA1, PSMC6, PSMB7, PSMB1, PSMA6, PSMD12, PSMC3, PSMB3, PSMB2, PSMC1, PSMD1, PSMD2, PSMD6, PSMD8	536	65	13528	6.60092	7.11247e-06	2.96354e-07	5.38697e-06
GOTERM_BP_FAT	GO:0051437~positive regulation of ubiquitin-protein ligase activity during mitotic cell cycle	17	2.54491	6.26007e-09	CDC27, PSMB5, CCNB1, PSMA1, PSMC6, PSMB7, PSMB1, PSMA6, PSMD12, PSMC3, PSMB3, PSMB2, PSMC1, PSMD1, PSMD2, PSMD6, PSMD8	536	68	13528	6.3097	1.44481e-05	4.81608e-07	1.0943e-05
GOTERM_BP_FAT	GO:0051438~regulation of ubiquitin-protein ligase activity	18	2.69461	7.34367e-09	CDC27, UBE2N, PSMB5, CCNB1, PSMA1, PSMC6, PSMB7, PSMB1, PSMA6, PSMD12, PSMC3, PSMB3, PSMB2, PSMC1, PSMD1, PSMD2, PSMD6, PSMD8	536	78	13528	5.82434	1.6949e-05	5.29662e-07	1.28372e-05
GOTERM_BP_FAT	GO:0006511~ubiquitin-dependent protein catabolic process	32	4.79042	7.35749e-09	RAD23B, DERL1, UCHL1, NEDD8, CUL3, PSMB5, CUL2, UBE2D3, PSMB7, CUL5, PSMB1, PSMB3, PSMD1, PSMB2, PSMD2, PSMD6, USP14, PSMD8, PARK2, CDC27, CCNB1, PSMA1, PSMC6, SEC61B, PSMA6, PSMD12, PSMC3, TRIM32, PSMC1, UCHL5, TCEB1, SIAH2	536	242	13528	3.33736	1.69809e-05	5.14578e-07	1.28614e-05
GOTERM_BP_FAT	GO:0051439~regulation of ubiquitin-protein ligase activity during mitotic cell cycle	17	2.54491	1.22173e-08	CDC27, PSMB5, CCNB1, PSMA1, PSMC6, PSMB7, PSMB1, PSMA6, PSMD12, PSMC3, PSMB3, PSMB2, PSMC1, PSMD1, PSMD2, PSMD6, PSMD8	536	71	13528	6.04309	2.81971e-05	8.29338e-07	2.13567e-05
GOTERM_BP_FAT	GO:0051340~regulation of ligase activity	18	2.69461	1.34691e-08	CDC27, UBE2N, PSMB5, CCNB1, PSMA1, PSMC6, PSMB7, PSMB1, PSMA6, PSMD12, PSMC3, PSMB3, PSMB2, PSMC1, PSMD1, PSMD2, PSMD6, PSMD8	536	81	13528	5.60862	3.10861e-05	8.88189e-07	2.35449e-05
GOTERM_BP_FAT	GO:0031397~negative regulation of protein ubiquitination	17	2.54491	2.29936e-08	CDC27, CDK5, PSMB5, PSMA1, PSMC6, PSMB7, PSMB1, PSMA6, PSMD12, PSMC3, PSMB3, PSMB2, PSMC1, PSMD1, PSMD2, PSMD6, PSMD8	536	74	13528	5.7981	5.30679e-05	1.32673e-06	4.01944e-05
GOTERM_BP_FAT	GO:0031398~positive regulation of protein ubiquitination	18	2.69461	2.39952e-08	CDC27, UBE2N, PSMB5, CCNB1, PSMA1, PSMC6, PSMB7, PSMB1, PSMA6, PSMD12, PSMC3, PSMB3, PSMB2, PSMC1, PSMD1, PSMD2, PSMD6, PSMD8	536	84	13528	5.40832	5.53793e-05	1.35075e-06	4.19452e-05
GOTERM_BP_FAT	GO:0051436~negative regulation of ubiquitin-protein ligase activity during mitotic cell cycle	16	2.39521	2.48196e-08	CDC27, PSMB5, PSMA1, PSMC6, PSMB7, PSMB1, PSMA6, PSMD12, PSMC3, PSMB3, PSMB2, PSMC1, PSMD1, PSMD2, PSMD6, PSMD8	536	65	13528	6.21263	5.7282e-05	1.33218e-06	4.33864e-05
GOTERM_BP_FAT	GO:0051444~negative regulation of ubiquitin-protein ligase activity	16	2.39521	3.84662e-08	CDC27, PSMB5, PSMA1, PSMC6, PSMB7, PSMB1, PSMA6, PSMD12, PSMC3, PSMB3, PSMB2, PSMC1, PSMD1, PSMD2, PSMD6, PSMD8	536	67	13528	6.02718	8.87761e-05	1.97289e-06	6.72416e-05
GOTERM_BP_FAT	GO:0051352~negative regulation of ligase activity	16	2.39521	3.84662e-08	CDC27, PSMB5, PSMA1, PSMC6, PSMB7, PSMB1, PSMA6, PSMD12, PSMC3, PSMB3, PSMB2, PSMC1, PSMD1, PSMD2, PSMD6, PSMD8	536	67	13528	6.02718	8.87761e-05	1.97289e-06	6.72416e-05
GOTERM_BP_FAT	GO:0031400~negative regulation of protein modification process	21	3.14371	3.92898e-08	TAF7, SNCA, YWHAB, CDC27, CDK5, PSMB5, PSMA1, PSMC6, PSMB7, PSMB1, PSMA6, PSMD12, PSMC3, PSMB3, PPP2CA, PSMB2, PSMD1, PSMC1, PSMD2, PSMD6, PSMD8	536	119	13528	4.45391	9.06768e-05	1.97132e-06	6.86814e-05
KEGG_PATHWAY	hsa03050:Proteasome	15	2.24551	5.10387e-08	PSMB5, PSMA1, PSMC6, PSMB7, PSMB1, PSMA6, PSMD12, PSMC3, PSMB3, PSMB2, PSMC1, PSMD1, PSMD2, PSMD6, PSMD8	264	47	5085	6.14724	8.11513e-06	1.62303e-06	6.15626e-05
GOTERM_BP_FAT	GO:0031396~regulation of protein ubiquitination	19	2.84431	6.33218e-08	CDC27, CDK5, UBE2N, PSMB5, CCNB1, PSMA1, PSMC6, PSMB7, PSMB1, PSMA6, PSMD12, PSMC3, PSMB3, PSMB2, PSMC1, PSMD1, PSMD2, PSMD6, PSMD8	536	100	13528	4.79537	0.000146136	2.92293e-06	0.000110691
GOTERM_BP_FAT	GO:0051248~negative regulation of protein metabolic process	24	3.59281	1.33812e-06	HSP90AB1, TAF7, SNCA, YWHAB, GRIN2A, CDC27, CDK5, PSMB5, PSMA1, PSMB7, PSMC6, PSMA6, PSMB1, PSMD12, PSMC3, PSMB3, PPP2CA, PSMB2, PSMD1, PSMC1, PSMD2, PSMD6, EIF2B3, PSMD8	536	187	13528	3.23921	0.00308362	5.71906e-05	0.0023391
GOTERM_BP_FAT	GO:0032269~negative regulation of cellular protein metabolic process	23	3.44311	2.52215e-06	HSP90AB1, TAF7, SNCA, YWHAB, CDC27, CDK5, PSMB5, PSMA1, PSMB7, PSMC6, PSMB1, PSMA6, PSMD12, PSMC3, PSMB3, PPP2CA, PSMB2, PSMD1, PSMC1, PSMD2, PSMD6, EIF2B3, PSMD8	536	180	13528	3.22496	0.00580421	0.000100359	0.0044088
GOTERM_BP_FAT	GO:0043632~modification-dependent macromolecule catabolic process	47	7.03593	4.01226e-06	RAD23B, DERL1, UCHL1, NEDD8, UBE2V2, PSMB5, CUL3, SUMO3, CUL2, UBE2D3, PSMB7, CUL5, PSMB1, MAP1LC3B, PSMB3, ATG7, PSMD1, PSMB2, PSMD2, RANBP2, PSMD6, USP14, PSMD8, RNF14, SOCS2, ENC1, PARK2, CDC27, UBE2N, CCNB1, UBE2E3, PSMA1, PJA1, PSMC6, SEC61B, PSMA6, PSMD12, PSMC3, TRIM32, PSMC1, UCHL5, KLHL12, CAND1, TCEB1, SIAH2, UBE2E2, UBE2T	536	574	13528	2.06659	0.00921757	0.000156942	0.00701348
GOTERM_BP_FAT	GO:0019941~modification-dependent protein catabolic process	47	7.03593	4.01226e-06	RAD23B, DERL1, UCHL1, NEDD8, UBE2V2, PSMB5, CUL3, SUMO3, CUL2, UBE2D3, PSMB7, CUL5, PSMB1, MAP1LC3B, PSMB3, ATG7, PSMD1, PSMB2, PSMD2, RANBP2, PSMD6, USP14, PSMD8, RNF14, SOCS2, ENC1, PARK2, CDC27, UBE2N, CCNB1, UBE2E3, PSMA1, PJA1, PSMC6, SEC61B, PSMA6, PSMD12, PSMC3, TRIM32, PSMC1, UCHL5, KLHL12, CAND1, TCEB1, SIAH2, UBE2E2, UBE2T	536	574	13528	2.06659	0.00921757	0.000156942	0.00701348
GOTERM_BP_FAT	GO:0043086~negative regulation of catalytic activity	29	4.34132	5.12186e-06	SNCA, PRDX3, PSMB5, GPX1, PSMB7, PSMB1, PSMB3, CDKN2D, ARG2, PPP2CA, PSMD1, PSMB2, PSMD2, PSMD6, PSMD8, DHCR24, GPS1, TAF7, CDC27, PSMA1, PSMC6, YWHAG, PSMA6, PSMD12, APITD1, PSMC3, PSMC1, CAND1, DNAJB6	536	277	13528	2.64233	0.0117517	0.000197002	0.00895298
GOTERM_BP_FAT	GO:0044092~negative regulation of molecular function	32	4.79042	9.36839e-06	SNCA, PRDX2, PRDX3, PSMB5, GPX1, PSMB7, PSMB1, PSMB3, CDKN2D, ARG2, PPP2CA, PSMD1, PSMB2, PSMD2, PSMD6, PSMD8, DHCR24, GPS1, TAF7, CDC27, LRPAP1, PSMA1, PSMC6, YWHAG, PSMA6, PSMD12, APITD1, PSMC3, PSMC1, CALM3, CAND1, DNAJB6	536	334	13528	2.41809	0.0213903	0.000343153	0.0163753
GOTERM_BP_FAT	GO:0000278~mitotic cell cycle	34	5.08982	1.11598e-05	TUBB2A, CUL3, PSMB5, CUL2, CUL5, TUBB, PSMB7, PSMB1, SEH1L, PSMB3, CDKN2D, PSMD1, PSMB2, PPP3CB, PSMD2, PAFAH1B1, PSMD6, TUBB3, PSMD8, MAP2K1, RAN, DCTN3, CDC27, DCTN2, CCNB1, PSMA1, PSMC6, NOLC1, PSMA6, PSMD12, PSMC3, ZWINT, PSMC1, MAPRE2	536	370	13528	2.31924	0.0254282	0.000402373	0.0195064
GOTERM_BP_FAT	GO:0051603~proteolysis involved in cellular protein catabolic process	47	7.03593	1.2806e-05	RAD23B, DERL1, UCHL1, NEDD8, UBE2V2, PSMB5, CUL3, SUMO3, CUL2, UBE2D3, PSMB7, CUL5, PSMB1, MAP1LC3B, PSMB3, ATG7, PSMD1, PSMB2, PSMD2, RANBP2, PSMD6, USP14, PSMD8, RNF14, SOCS2, ENC1, PARK2, CDC27, UBE2N, CCNB1, UBE2E3, PSMA1, PJA1, PSMC6, SEC61B, PSMA6, PSMD12, PSMC3, TRIM32, PSMC1, UCHL5, KLHL12, CAND1, TCEB1, SIAH2, UBE2E2, UBE2T	536	600	13528	1.97704	0.029124	0.000454612	0.0223835
GOTERM_BP_FAT	GO:0044257~cellular protein catabolic process	47	7.03593	1.46282e-05	RAD23B, DERL1, UCHL1, NEDD8, UBE2V2, PSMB5, CUL3, SUMO3, CUL2, UBE2D3, PSMB7, CUL5, PSMB1, MAP1LC3B, PSMB3, ATG7, PSMD1, PSMB2, PSMD2, RANBP2, PSMD6, USP14, PSMD8, RNF14, SOCS2, ENC1, PARK2, CDC27, UBE2N, CCNB1, UBE2E3, PSMA1, PJA1, PSMC6, SEC61B, PSMA6, PSMD12, PSMC3, TRIM32, PSMC1, UCHL5, KLHL12, CAND1, TCEB1, SIAH2, UBE2E2, UBE2T	536	603	13528	1.9672	0.0331985	0.000503785	0.025568
GOTERM_BP_FAT	GO:0030163~protein catabolic process	47	7.03593	3.1342e-05	RAD23B, DERL1, UCHL1, NEDD8, UBE2V2, PSMB5, CUL3, SUMO3, CUL2, UBE2D3, PSMB7, CUL5, PSMB1, MAP1LC3B, PSMB3, ATG7, PSMD1, PSMB2, PSMD2, RANBP2, PSMD6, USP14, PSMD8, RNF14, SOCS2, ENC1, PARK2, CDC27, UBE2N, CCNB1, UBE2E3, PSMA1, PJA1, PSMC6, SEC61B, PSMA6, PSMD12, PSMC3, TRIM32, PSMC1, UCHL5, KLHL12, CAND1, TCEB1, SIAH2, UBE2E2, UBE2T	536	622	13528	1.90711	0.0697841	0.000990448	0.0547739
SP_PIR_KEYWORDS	threonine protease	7	1.0479	3.95879e-05	PSMB5, PSMA1, PSMB7, PSMA6, PSMB1, PSMB3, PSMB2	657	20	19235	10.247	0.017696	0.000892326	0.0561663
INTERPRO	IPR001353:Proteasome, subunit alpha/beta	7	1.0479	4.44119e-05	PSMB5, PSMA1, PSMB7, PSMA6, PSMB1, PSMB3, PSMB2	616	19	16659	9.96352	0.0469607	0.0159052	0.0708589
GOTERM_BP_FAT	GO:0031399~regulation of protein modification process	28	4.19162	4.48849e-05	CCK, SNCA, BMPR2, PSMB5, PSMB7, NDUFS4, PSMB1, PPP2CA, ATG7, PSMB3, PSMB2, PSMD1, PSMD2, PAK1, PSMD6, PSMD8, TAF7, YWHAB, CDK5, CDC27, UBE2N, CCNB1, PSMA1, PSMC6, PSMA6, PSMD12, PSMC3, PSMC1	536	295	13528	2.39555	0.0984111	0.00138033	0.0784329
GOTERM_BP_FAT	GO:0031401~positive regulation of protein modification process	21	3.14371	5.14086e-05	CCK, BMPR2, CDC27, UBE2N, PSMB5, CCNB1, PSMA1, PSMC6, PSMB7, PSMB1, PSMA6, PSMD12, PSMC3, PSMB3, ATG7, PSMB2, PSMD1, PSMC1, PSMD2, PSMD6, PSMD8	536	187	13528	2.8343	0.111885	0.00153977	0.0898277
GOTERM_MF_FAT	GO:0070003~threonine-type peptidase activity	7	1.0479	7.39881e-05	PSMB5, PSMA1, PSMB7, PSMA6, PSMB1, PSMB3, PSMB2	497	20	12983	9.14296	0.0567772	0.00265342	0.113324
GOTERM_MF_FAT	GO:0004298~threonine-type endopeptidase activity	7	1.0479	7.39881e-05	PSMB5, PSMA1, PSMB7, PSMA6, PSMB1, PSMB3, PSMB2	497	20	12983	9.14296	0.0567772	0.00265342	0.113324
GOTERM_CC_FAT	GO:0005839~proteasome core complex	7	1.0479	7.97604e-05	PSMB5, PSMA1, PSMB7, PSMA6, PSMB1, PSMB3, PSMB2	496	20	12782	9.01956	0.0340251	0.00115325	0.112512
GOTERM_BP_FAT	GO:0044265~cellular macromolecule catabolic process	51	7.63473	8.78544e-05	UCHL1, CUL3, CUL2, CUL5, MAP1LC3B, ATG7, PSMD1, PSMD2, RANBP2, PSMD6, USP14, PSMD8, ABCE1, SOCS2, CCNH, ENC1, CYCS, UBE2N, PSMA1, PJA1, SEC61B, PSMA6, TRIM32, UCHL5, KLHL12, CAND1, SIAH2, UBE2T, RAD23B, DERL1, UBE2V2, NEDD8, SUMO3, PSMB5, PSMB7, UBE2D3, PSMB1, PSMB3, PSMB2, RNF14, PARK2, SOD1, CDC27, CCNB1, UBE2E3, PSMC6, PSMD12, PSMC3, PSMC1, TCEB1, UBE2E2	536	725	13528	1.77542	0.18354	0.00250029	0.153465
INTERPRO	IPR001353:Proteasome, alpha and beta subunits	6	0.898204	0.000102338	PSMB5, PSMA1, PSMB7, PSMB1, PSMB3, PSMB2	616	14	16659	11.5902	0.104916	0.0273291	0.163209
GOTERM_BP_FAT	GO:0032268~regulation of cellular protein metabolic process	37	5.53892	0.000136321	HSP90AB1, EIF4E3, CCK, SNCA, BMPR2, PSMB5, PSMB7, NDUFS4, PSMB1, PSMB3, PPP2CA, ATG7, PSMB2, PSMD1, PSMD2, PAK1, PSMD6, EIF2B3, PSMD8, TAF7, YWHAB, DDX1, EIF1B, CDC27, CDK5, UBE2N, CCNB1, EIF4G1, PSMA1, PSMC6, EIF4E, PSMA6, PSMD12, PSMC3, EIF2S1, EIF4A2, PSMC1	536	474	13528	1.97012	0.269955	0.00373882	0.238031
GOTERM_BP_FAT	GO:0009057~macromolecule catabolic process	53	7.93413	0.000151851	UCHL1, CUL3, CUL2, CUL5, MAP1LC3B, ATG7, PSMD1, PSMD2, RANBP2, PSMD6, USP14, PSMD8, DHCR24, ABCE1, SOCS2, CCNH, ENC1, CYCS, CDK5, UBE2N, PSMA1, PJA1, SEC61B, PSMA6, TRIM32, UCHL5, KLHL12, CAND1, SIAH2, UBE2T, RAD23B, DERL1, UBE2V2, NEDD8, SUMO3, PSMB5, PSMB7, UBE2D3, PSMB1, PSMB3, PSMB2, RNF14, PARK2, SOD1, CDC27, CCNB1, UBE2E3, PSMC6, PSMD12, PSMC3, PSMC1, TCEB1, UBE2E2	536	781	13528	1.71275	0.295664	0.00411504	0.265115
SP_PIR_KEYWORDS	proteinase	6	0.898204	0.000199861	UQCRC2, PSMB5, PSMA6, PSMB1, PSMB3, PSMB2	657	17	19235	10.3331	0.0862027	0.00346117	0.283259
GOTERM_BP_FAT	GO:0043085~positive regulation of catalytic activity	38	5.68862	0.000399629	CCK, PRDX2, PSMB5, CDC42, PSMB7, MOAP1, KRAS, PSMB1, PSMB3, SERINC1, MTCH1, PSMD1, PSMB2, PSMD2, GNG3, PAK1, PSMD6, PSMD8, MSH3, MAP2K1, MSH2, CYCS, YWHAB, SOD1, CDC27, CDK5, UBE2N, CCNB1, PSMA1, PSMC6, PSMA6, PSMD12, RASGRF1, GNB1, PSMC3, PSMC1, LRP8, GAP43	536	520	13528	1.84437	0.602488	0.00987063	0.696284
GOTERM_BP_FAT	GO:0044093~positive regulation of molecular function	41	6.13772	0.000541536	CCK, PRDX2, PRDX3, PSMB5, CDC42, PSMB7, MOAP1, KRAS, PSMB1, PSMB3, SERINC1, PSMD1, MTCH1, PSMB2, PSMD2, GNG3, PAK1, PSMD6, PSMD8, MSH3, MAP2K1, MSH2, CYCS, YWHAB, SOD1, CDC27, CDK5, UBE2N, CCNB1, PSMA1, PSMC6, PSMA6, PSMD12, NME1, RASGRF1, GNB1, PSMC3, PSMC1, CALM3, LRP8, GAP43	536	586	13528	1.76586	0.713554	0.0129385	0.942431
GOTERM_BP_FAT	GO:0051247~positive regulation of protein metabolic process	22	3.29341	0.000662928	CCK, BMPR2, CDC27, UBE2N, PSMB5, CCNB1, PSMA1, PSMC6, PSMB7, PSMB1, PSMA6, PSMD12, PSMC3, PSMB3, ATG7, TRIM32, PSMB2, PSMD1, PSMC1, PSMD2, PSMD6, PSMD8	536	243	13528	2.28499	0.783582	0.015655	1.15254
INTERPRO	IPR016050:Proteasome, beta-type subunit, conserved site	5	0.748503	0.000718421	PSMB5, PSMB7, PSMB1, PSMB3, PSMB2	616	12	16659	11.2683	0.540828	0.12166	1.14048
GOTERM_BP_FAT	GO:0032270~positive regulation of cellular protein metabolic process	21	3.14371	0.00095952	CCK, BMPR2, CDC27, UBE2N, PSMB5, CCNB1, PSMA1, PSMC6, PSMB7, PSMB1, PSMA6, PSMD12, PSMC3, PSMB3, ATG7, PSMB2, PSMD1, PSMC1, PSMD2, PSMD6, PSMD8	536	233	13528	2.27474	0.890916	0.0219127	1.66411
GOTERM_BP_FAT	GO:0022402~cell cycle process	38	5.68862	0.00181723	RAD51C, TUBB2A, CUL3, PSMB5, CUL2, PSMB7, CUL5, TUBB, PSMB1, SEH1L, PSMB3, CDKN2D, PSMD1, PSMB2, PPP3CB, PSMD2, PAFAH1B1, RANBP1, PSMD6, TUBB3, PSMD8, DHCR24, MAP2K1, RAN, MSH2, DCTN3, CDC27, DCTN2, CCNB1, PSMA1, PSMC6, PSMA6, NOLC1, PSMD12, PSMC3, ZWINT, PSMC1, MAPRE2	536	565	13528	1.69748	0.984974	0.0381245	3.12953
SP_PIR_KEYWORDS	ubl conjugation pathway	31	4.64072	0.00270749	MKRN1, RAD23B, UCHL1, NEDD8, UBE2V2, CUL3, SUMO3, CUL2, UBE2D3, CUL5, MAP1LC3B, ATG7, RANBP2, RNF14, USP14, SOCS2, ENC1, PARK2, CDC27, UBE2N, TRIM37, PJA1, UBE2E3, TRIM32, UCHL5, KLHL12, CAND1, TCEB1, SIAH2, UBE2T, UBE2E2	657	509	19235	1.78308	0.705575	0.0325067	3.77445
GOTERM_BP_FAT	GO:0006508~proteolysis	57	8.53293	0.0139934	UQCRC2, UQCRC1, ATP6AP2, LGMN, UCHL1, CUL3, CUL2, CUL5, MAP1LC3B, ATG7, PSMD1, PSMD2, RANBP2, PSMD6, PSMD8, USP14, NSF, DHCR24, SOCS2, ENC1, UBE2N, PSMA1, PJA1, SEC61B, PSMA6, DLD, TRIM32, UCHL5, KLHL12, CAND1, SIAH2, UBE2T, RAD23B, DERL1, UBE2V2, NEDD8, SUMO3, PSMB5, UBE2D3, PSMB7, PSMB1, PSMB3, PSMB2, SCG5, RNF14, ADAM23, PARK2, CDC27, CCNB1, UBE2E3, PSMC6, PSMD12, PSMC3, PSMC1, LRP8, TCEB1, UB…	536	1054	13528	1.36491	1	0.209972	21.8345
GOTERM_BP_FAT	GO:0010605~negative regulation of macromolecule metabolic process	32	4.79042	0.372022	HSP90AB1, RBM3, SNCA, PSMB5, PSMB7, PSMB1, PSMB3, PPP2CA, PSMB2, PSMD1, PRMT6, PSMD2, PSMD6, EIF2B3, PSMD8, MSH3, MSH2, PHB, TAF7, YWHAB, GRIN2A, CDC27, CDK5, PSMA1, PSMC6, PSMA6, PSMD12, YAF2, PSMC3, PSMC1, DNAJB6, C1D	536	734	13528	1.10033	1	0.955909	99.9706
GOTERM_BP_FAT	GO:0010604~positive regulation of macromolecule metabolic process	35	5.23952	0.510446	CCK, SNCA, XRCC6, BMPR2, PSMB5, PSMB7, PSMB1, PSMB3, ATG7, PSMD1, PSMB2, PSMD2, PSMD6, RNF14, PSMD8, MAP2K1, CCNH, RAN, TAF7, CDC27, UBE2N, CCNB1, MED6, PSMA1, PSMC6, YWHAH, PSMA6, PSMD12, ILF2, YAF2, PSMC3, TRIM32, PSMC1, BRE, CAND1	536	857	13528	1.03076	1	0.984109	99.9996
GOTERM_MF_FAT	GO:0004175~endopeptidase activity	14	2.09581	0.680349	UQCRC2, UQCRC1, ADAM23, LGMN, UCHL1, PSMB5, PSMA1, PSMB7, PSMA6, PSMB1, PSMB3, PSMB2, USP14, NSF	497	375	12983	0.975249	1	0.99723	100
SP_PIR_KEYWORDS	Protease	13	1.94611	0.90308	PSMB5, PSMA1, PSMB7, PSMA6, PSMB1, ADAM23, SPINT2, PSMB3, LGMN, PSMB2, UCHL1, UCHL5, USP14	657	484	19235	0.786366	1	0.997386	100
GOTERM_MF_FAT	GO:0008233~peptidase activity	17	2.54491	0.929485	UQCRC2, UQCRC1, ADAM23, LGMN, UCHL1, GGH, PSMB5, PSMA1, PSMB7, PSMB1, PSMA6, SPINT2, PSMB3, PSMB2, UCHL5, USP14, NSF	497	574	12983	0.77367	1	0.999985	100
GOTERM_MF_FAT	GO:0070011~peptidase activity, acting on L-amino acid peptides	16	2.39521	0.935606	UQCRC2, UQCRC1, ADAM23, LGMN, UCHL1, GGH, PSMB5, PSMA1, PSMB7, PSMB1, PSMA6, PSMB3, PSMB2, UCHL5, USP14, NSF	497	549	12983	0.761318	1	0.999988	100
Annotation Cluster 8	Enrichment Score: 4.423840090033244
Category	Term	Count	%	PValue	Genes	List Total	Pop Hits	Pop Total	Fold Enrichment	Bonferroni	Benjamini	FDR
SP_PIR_KEYWORDS	nucleotide-binding	101	15.1198	2.76462e-08	XRCC5, DYNC1LI1, RAD51C, TUBB2A, ATP6AP1, XRCC6, CCT2, RAB1A, CSNK2A1, RAB27B, RAB21, NMNAT2, RAN, SUCLG1, EARS2, NME1, RARS, RAB14, PRPS1, MAPKAPK5, BMPR2, RRAGA, RRAGB, UBE2D3, TUBB, KRAS, HARS2, MAP2K1, RTCD1, MAP2K4, DDX1, VDAC2, ATAD1, CCT7, EPHA4, UBE2E3, CCT5, PSMC6, CCT4, NOLC1, PSMC3, ARF3, PSMC1, CCT8, DDX50, HSPA14, ASNA1, UBE2E2, HSP90AB1, SEPHS2, ATP5B, CDC42, WARS, ORC4L, RAB6B, PAK…	657	1686	19235	1.75384	1.24684e-05	9.59111e-07	3.9234e-05
GOTERM_MF_FAT	GO:0000166~nucleotide binding	130	19.4611	4.42409e-07	XRCC5, RAD51C, DYNC1LI1, GRPEL1, FASTKD2, TUBB2A, ATP6AP1, RBM3, XRCC6, CCT2, RAB1A, CSNK2A1, SFRS9, PTBP2, RAB27B, RBM11, RAB21, NMNAT2, RAN, SUCLG1, SFRS2, EARS2, NNT, NME1, RARS, DLD, RAB14, MDH1, PRPS1, ACADSB, MAPKAPK5, BMPR2, RRAGA, ATP6V0B, RRAGB, UBE2D3, TUBB, KRAS, HARS2, C4ORF14, SLC30A9, MAP2K1, RTCD1, MAP2K4, DDX1, IDH3B, VDAC2, IDH3A, ATAD1, CCT7, UBE2E3, EPHA4, PSMC6, CCT5, CCT4, NO…	497	2245	12983	1.51268	0.000349442	3.17725e-05	0.000677974
GOTERM_MF_FAT	GO:0017076~purine nucleotide binding	113	16.9162	1.52144e-06	XRCC5, RAD51C, DYNC1LI1, GRPEL1, FASTKD2, TUBB2A, ATP6AP1, XRCC6, CCT2, RAB1A, CSNK2A1, RAB27B, RAB21, NMNAT2, RAN, SUCLG1, EARS2, NME1, RARS, DLD, RAB14, PRPS1, ACADSB, MAPKAPK5, BMPR2, RRAGA, ATP6V0B, RRAGB, UBE2D3, TUBB, KRAS, HARS2, C4ORF14, MAP2K1, RTCD1, MAP2K4, DDX1, ATAD1, CCT7, UBE2E3, EPHA4, CCT5, PSMC6, CCT4, NOLC1, PSMC3, ARF3, CCT8, PSMC1, DDX50, HSPA14, ASNA1, UBE2E2, HSP90AB1, SEPH…	497	1918	12983	1.53904	0.00120122	8.01261e-05	0.00233153
GOTERM_MF_FAT	GO:0032555~purine ribonucleotide binding	108	16.1677	3.11087e-06	XRCC5, DYNC1LI1, RAD51C, FASTKD2, TUBB2A, ATP6AP1, XRCC6, CCT2, RAB1A, CSNK2A1, RAB27B, RAB21, NMNAT2, RAN, SUCLG1, EARS2, NME1, RARS, RAB14, PRPS1, MAPKAPK5, BMPR2, RRAGA, RRAGB, ATP6V0B, UBE2D3, TUBB, KRAS, HARS2, C4ORF14, MAP2K1, RTCD1, MAP2K4, DDX1, ATAD1, CCT7, UBE2E3, EPHA4, CCT5, PSMC6, CCT4, NOLC1, PSMC3, ARF3, CCT8, PSMC1, DDX50, HSPA14, ASNA1, UBE2E2, HSP90AB1, SEPHS2, ATP5B, CDC42, WAR…	497	1836	12983	1.53663	0.00245457	0.000144554	0.0047672
GOTERM_MF_FAT	GO:0032553~ribonucleotide binding	108	16.1677	3.11087e-06	XRCC5, DYNC1LI1, RAD51C, FASTKD2, TUBB2A, ATP6AP1, XRCC6, CCT2, RAB1A, CSNK2A1, RAB27B, RAB21, NMNAT2, RAN, SUCLG1, EARS2, NME1, RARS, RAB14, PRPS1, MAPKAPK5, BMPR2, RRAGA, RRAGB, ATP6V0B, UBE2D3, TUBB, KRAS, HARS2, C4ORF14, MAP2K1, RTCD1, MAP2K4, DDX1, ATAD1, CCT7, UBE2E3, EPHA4, CCT5, PSMC6, CCT4, NOLC1, PSMC3, ARF3, CCT8, PSMC1, DDX50, HSPA14, ASNA1, UBE2E2, HSP90AB1, SEPHS2, ATP5B, CDC42, WAR…	497	1836	12983	1.53663	0.00245457	0.000144554	0.0047672
SP_PIR_KEYWORDS	atp-binding	75	11.2275	1.87519e-05	XRCC5, HSP90AB1, RAD51C, DYNC1LI1, SEPHS2, ATP6AP1, ATP5B, XRCC6, CCT2, WARS, CSNK2A1, ORC4L, PAK1, SUCLA2, NSF, AKT3, SRPK2, ABCE1, NMNAT2, HSP90AA1, SARS, PFKP, PFKM, DGUOK, CDK5, EARS2, UBE2N, ATP6V1A, PANK2, MAP3K15, NME1, EIF4A2, RARS, PKM2, CBWD6, UBE2T, PRPS1, MAPKAPK5, BMPR2, ASNS, IARS, UBE2D3, HARS2, HSPA4, ACSL4, ACSL3, HSPA8, MARS, CSNK1A1, TCP1, MSH3, MAP2K1, MSH2, RTCD1, MAP2K4, DDX…	657	1326	19235	1.65594	0.00842154	0.000469734	0.0266084
GOTERM_MF_FAT	GO:0001883~purine nucleoside binding	90	13.4731	0.000144055	XRCC5, HSP90AB1, RAD51C, DYNC1LI1, SEPHS2, GRPEL1, FASTKD2, ATP6AP1, ATP5B, XRCC6, CCT2, RAB1A, WARS, CSNK2A1, ORC4L, PAK1, ACAD8, SUCLA2, AKT3, NSF, DHCR24, SRPK2, ABCE1, NMNAT2, HSP90AA1, SARS, SUCLG1, PFKP, PFKM, DGUOK, NDUFA10, CDK5, ARL3, EARS2, UBE2N, ATP6V1A, PANK2, MAP3K15, NME1, EIF4A2, RARS, PKM2, DLD, CBWD6, UBE2T, PRPS1, ACADSB, MAPKAPK5, BMPR2, ASNS, ITM2B, ATP6V0B, IARS, UBE2D3, KRA…	497	1601	12983	1.46849	0.107574	0.00473093	0.220532
GOTERM_MF_FAT	GO:0001882~nucleoside binding	90	13.4731	0.000185295	XRCC5, HSP90AB1, RAD51C, DYNC1LI1, SEPHS2, GRPEL1, FASTKD2, ATP6AP1, ATP5B, XRCC6, CCT2, RAB1A, WARS, CSNK2A1, ORC4L, PAK1, ACAD8, SUCLA2, AKT3, NSF, DHCR24, SRPK2, ABCE1, NMNAT2, HSP90AA1, SARS, SUCLG1, PFKP, PFKM, DGUOK, NDUFA10, CDK5, ARL3, EARS2, UBE2N, ATP6V1A, PANK2, MAP3K15, NME1, EIF4A2, RARS, PKM2, DLD, CBWD6, UBE2T, PRPS1, ACADSB, MAPKAPK5, BMPR2, ASNS, ITM2B, ATP6V0B, IARS, UBE2D3, KRA…	497	1612	12983	1.45847	0.136185	0.00561483	0.283582
GOTERM_MF_FAT	GO:0030554~adenyl nucleotide binding	86	12.8743	0.000566428	XRCC5, HSP90AB1, RAD51C, DYNC1LI1, SEPHS2, GRPEL1, FASTKD2, ATP6AP1, ATP5B, XRCC6, CCT2, RAB1A, WARS, CSNK2A1, ORC4L, PAK1, ACAD8, SUCLA2, NSF, AKT3, DHCR24, SRPK2, ABCE1, NMNAT2, HSP90AA1, SARS, PFKP, PFKM, DGUOK, NDUFA10, CDK5, EARS2, UBE2N, ATP6V1A, PANK2, MAP3K15, NME1, EIF4A2, RARS, PKM2, DLD, CBWD6, UBE2T, PRPS1, ACADSB, MAPKAPK5, BMPR2, ASNS, ITM2B, ATP6V0B, IARS, UBE2D3, HARS2, HSPA4, ACS…	497	1577	12983	1.42458	0.360843	0.0138903	0.86452
GOTERM_MF_FAT	GO:0005524~ATP binding	81	12.1257	0.00073083	XRCC5, HSP90AB1, RAD51C, DYNC1LI1, SEPHS2, FASTKD2, ATP6AP1, ATP5B, XRCC6, CCT2, RAB1A, WARS, CSNK2A1, ORC4L, PAK1, SUCLA2, NSF, AKT3, SRPK2, ABCE1, NMNAT2, HSP90AA1, SARS, PFKP, PFKM, DGUOK, NDUFA10, CDK5, EARS2, UBE2N, ATP6V1A, PANK2, MAP3K15, NME1, EIF4A2, RARS, PKM2, CBWD6, UBE2T, PRPS1, MAPKAPK5, BMPR2, ASNS, ITM2B, ATP6V0B, IARS, UBE2D3, HARS2, HSPA4, ACSL4, ACSL3, HSPA8, MARS, CSNK1A1, TCP…	497	1477	12983	1.43259	0.438737	0.0173497	1.11413
GOTERM_MF_FAT	GO:0032559~adenyl ribonucleotide binding	81	12.1257	0.00109502	XRCC5, HSP90AB1, RAD51C, DYNC1LI1, SEPHS2, FASTKD2, ATP6AP1, ATP5B, XRCC6, CCT2, RAB1A, WARS, CSNK2A1, ORC4L, PAK1, SUCLA2, NSF, AKT3, SRPK2, ABCE1, NMNAT2, HSP90AA1, SARS, PFKP, PFKM, DGUOK, NDUFA10, CDK5, EARS2, UBE2N, ATP6V1A, PANK2, MAP3K15, NME1, EIF4A2, RARS, PKM2, CBWD6, UBE2T, PRPS1, MAPKAPK5, BMPR2, ASNS, ITM2B, ATP6V0B, IARS, UBE2D3, HARS2, HSPA4, ACSL4, ACSL3, HSPA8, MARS, CSNK1A1, TCP…	497	1497	12983	1.41345	0.579175	0.0251357	1.66498
UP_SEQ_FEATURE	nucleotide phosphate-binding region:ATP	39	5.83832	0.200733	DYNC1LI1, RAD51C, SEPHS2, ATP5B, MAPKAPK5, BMPR2, CSNK2A1, ORC4L, PAK1, NSF, AKT3, CSNK1A1, SRPK2, NMNAT2, MSH3, MAP2K1, MSH2, SARS, MAP2K4, DDX1, PFKP, DGUOK, PFKM, MAPK10, CDK5, ATAD1, EARS2, ATP6V1A, EPHA4, PSMC6, MAP3K15, PSMC3, EIF4A2, PSMC1, DDX50, PGK1, ASNA1, CBWD6, PRPS1	657	962	19113	1.17938	1	0.99994	97.6567
Annotation Cluster 9	Enrichment Score: 3.9200974450808213
Category	Term	Count	%	PValue	Genes	List Total	Pop Hits	Pop Total	Fold Enrichment	Bonferroni	Benjamini	FDR
GOTERM_CC_FAT	GO:0042470~melanosome	15	2.24551	7.51901e-06	HSP90AB1, YWHAZ, HSP90AA1, RAN, ERP29, YWHAB, GGH, PDIA6, ATP6V1G2, ATP6V1B2, CLTC, CCT4, SEC22B, DNAJC5, HSPA8	496	89	12782	4.34329	0.00325794	0.00013596	0.0106115
GOTERM_CC_FAT	GO:0048770~pigment granule	15	2.24551	7.51901e-06	HSP90AB1, YWHAZ, HSP90AA1, RAN, ERP29, YWHAB, GGH, PDIA6, ATP6V1G2, ATP6V1B2, CLTC, CCT4, SEC22B, DNAJC5, HSPA8	496	89	12782	4.34329	0.00325794	0.00013596	0.0106115
GOTERM_CC_FAT	GO:0031982~vesicle	47	7.03593	0.000108748	HSP90AB1, ALDOA, SYT1, COPA, YWHAZ, CLTA, AP2S1, COPZ1, HMP19, PDIA6, ATP6V1G2, ATP6V1B2, CLTC, AMPH, RABAC1, ANXA7, DMXL2, MAP1LC3B, NECAP1, SEC22B, RAB11A, RAB6B, DNAJC5, SCG5, RAB27B, ATP6V0D1, RAB21, HSPA8, AP2M1, SVOP, HSP90AA1, RAN, ERP29, YWHAB, GGH, VPS41, SOD1, LRPAP1, CADPS, CORO1A, CCT4, TMEM111, STXBP5, GRIA1, DLD, RAB14, YIPF5	496	670	12782	1.80776	0.0461027	0.0015214	0.153373
GOTERM_CC_FAT	GO:0031988~membrane-bounded vesicle	41	6.13772	0.000184256	ALDOA, HSP90AB1, COPA, SYT1, YWHAZ, CLTA, AP2S1, COPZ1, PDIA6, ATP6V1G2, ATP6V1B2, CLTC, AMPH, RABAC1, DMXL2, NECAP1, SEC22B, RAB11A, DNAJC5, SCG5, RAB6B, RAB27B, ATP6V0D1, RAB21, HSPA8, AP2M1, SVOP, HSP90AA1, RAN, ERP29, YWHAB, GGH, VPS41, CORO1A, CCT4, TMEM111, STXBP5, GRIA1, DLD, RAB14, YIPF5	496	568	12782	1.86017	0.0768601	0.00249608	0.259737
GOTERM_CC_FAT	GO:0016023~cytoplasmic membrane-bounded vesicle	40	5.98802	0.000194847	HSP90AB1, COPA, SYT1, YWHAZ, CLTA, AP2S1, COPZ1, PDIA6, ATP6V1G2, ATP6V1B2, CLTC, AMPH, RABAC1, DMXL2, NECAP1, SEC22B, RAB11A, DNAJC5, SCG5, RAB6B, RAB27B, ATP6V0D1, RAB21, HSPA8, AP2M1, SVOP, HSP90AA1, RAN, ERP29, YWHAB, GGH, VPS41, CORO1A, CCT4, TMEM111, STXBP5, GRIA1, DLD, RAB14, YIPF5	496	550	12782	1.87419	0.0810942	0.0025595	0.274647
GOTERM_CC_FAT	GO:0031410~cytoplasmic vesicle	44	6.58683	0.000316566	HSP90AB1, SYT1, COPA, YWHAZ, CLTA, AP2S1, COPZ1, HMP19, PDIA6, ATP6V1G2, ATP6V1B2, CLTC, AMPH, RABAC1, DMXL2, MAP1LC3B, NECAP1, SEC22B, RAB11A, RAB6B, DNAJC5, SCG5, RAB27B, ATP6V0D1, RAB21, HSPA8, AP2M1, SVOP, HSP90AA1, RAN, ERP29, YWHAB, GGH, VPS41, SOD1, CADPS, CORO1A, CCT4, TMEM111, STXBP5, GRIA1, DLD, RAB14, YIPF5	496	642	12782	1.76618	0.128388	0.00360956	0.445861
GOTERM_CC_FAT	GO:0030135~coated vesicle	17	2.54491	0.000445578	SYT1, COPA, CLTA, SVOP, AP2S1, COPZ1, ATP6V1G2, CLTC, AMPH, RABAC1, DMXL2, TMEM111, STXBP5, RAB14, NECAP1, YIPF5, ATP6V0D1	496	159	12782	2.7553	0.175867	0.00470655	0.627036
SP_PIR_KEYWORDS	cytoplasmic vesicle	19	2.84431	0.00139951	COPA, SYT1, CLTA, SVOP, HAX1, COPZ1, HMP19, CLTC, AMPH, CADPS, RABAC1, CORO1A, DMXL2, STXBP5, MAP1LC3B, NECAP1, RAB6B, YIPF5, RAB21	657	238	19235	2.33724	0.46827	0.0195446	1.96788
Annotation Cluster 10	Enrichment Score: 3.911075253150093
Category	Term	Count	%	PValue	Genes	List Total	Pop Hits	Pop Total	Fold Enrichment	Bonferroni	Benjamini	FDR
INTERPRO	IPR002194:Chaperonin TCP-1, conserved site	6	0.898204	1.45719e-05	CCT7, CCT5, TCP1, CCT4, CCT8, CCT2	616	10	16659	16.2263	0.0156576	0.0156576	0.0232546
INTERPRO	IPR017998:Chaperone, tailless complex polypeptide 1	6	0.898204	2.59033e-05	CCT7, CCT5, TCP1, CCT4, CCT8, CCT2	616	11	16659	14.7512	0.0276638	0.0139289	0.0413343
PIR_SUPERFAMILY	PIRSF002584:molecular chaperone t-complex-type	6	0.898204	5.69187e-05	CCT7, CCT5, TCP1, CCT4, CCT8, CCT2	364	10	7396	12.1912	0.0234563	0.0234563	0.0798417
GOTERM_CC_FAT	GO:0005832~chaperonin-containing T-complex	5	0.748503	7.08587e-05	CCT7, CCT5, TCP1, CCT4, CCT2	496	7	12782	18.4073	0.0302857	0.00105991	0.0999605
INTERPRO	IPR002423:Chaperonin Cpn60/TCP-1	6	0.898204	0.000148859	CCT7, CCT5, TCP1, CCT4, CCT8, CCT2	616	15	16659	10.8175	0.1489	0.0317308	0.237318
GOTERM_CC_FAT	GO:0044445~cytosolic part	13	1.94611	0.0150749	CCT7, CCT5, TCP1, CCT4, PFDN4, ENO2, PFKP, VBP1, GUCY1B3, CCT2, PRDX3, PFKM, NEFL	496	152	12782	2.20403	0.998629	0.102436	19.2959
Annotation Cluster 11	Enrichment Score: 3.5756467939603382
Category	Term	Count	%	PValue	Genes	List Total	Pop Hits	Pop Total	Fold Enrichment	Bonferroni	Benjamini	FDR
GOTERM_CC_FAT	GO:0033176~proton-transporting V-type ATPase complex	10	1.49701	2.09175e-08	ATP6V0C, ATP6V1A, ATP6AP1, ATP6V1H, ATP6V1G2, ATP6V1B2, ATP6V0D1, ATP6V1D, ATP6V0B, ATP6V1F	496	20	12782	12.8851	9.07813e-06	5.04343e-07	2.9522e-05
GOTERM_CC_FAT	GO:0016471~vacuolar proton-transporting V-type ATPase complex	5	0.748503	0.000387325	ATP6V1H, ATP6V1G2, ATP6V0D1, ATP6V1D, ATP6V1F	496	10	12782	12.8851	0.154757	0.00430178	0.545267
GOTERM_CC_FAT	GO:0044437~vacuolar part	9	1.34731	0.0031456	STX7, DLD, ATP6V1H, VPS41, ATP6V1G2, ATP6V0D1, TRIM23, ATP6V1D, ATP6V1F	496	64	12782	3.62393	0.745217	0.0286733	4.34915
GOTERM_CC_FAT	GO:0005774~vacuolar membrane	8	1.1976	0.00561859	STX7, ATP6V1H, VPS41, ATP6V1G2, ATP6V0D1, TRIM23, ATP6V1D, ATP6V1F	496	56	12782	3.68145	0.913304	0.0468166	7.64423
GOTERM_CC_FAT	GO:0005773~vacuole	19	2.84431	0.00924381	GABARAPL1, STX7, ATP6AP1, LGMN, GGH, ATP6V1H, VPS41, ATP6V1G2, TRIM23, ATP6V1D, ATP6V0B, ATP6V1F, ATP6V0C, GOT1, MAP1LC3B, DLD, RAB14, ATP6V0D1, VPS36	496	252	12782	1.94299	0.982234	0.0694437	12.2843
Annotation Cluster 12	Enrichment Score: 3.503264466854911
Category	Term	Count	%	PValue	Genes	List Total	Pop Hits	Pop Total	Fold Enrichment	Bonferroni	Benjamini	FDR
GOTERM_BP_FAT	GO:0006096~glycolysis	12	1.79641	1.59403e-06	ALDOA, GPI, TPI1, PKM2, ENO2, PFKP, PDHA1, DLAT, PFKM, PGK1, MDH2, MDH1	536	47	13528	6.44395	0.00367227	6.68893e-05	0.00278645
GOTERM_BP_FAT	GO:0006007~glucose catabolic process	12	1.79641	1.40473e-05	ALDOA, GPI, TPI1, PKM2, ENO2, PFKP, PDHA1, DLAT, PFKM, PGK1, MDH2, MDH1	536	58	13528	5.22182	0.0319015	0.000491114	0.0245529
SP_PIR_KEYWORDS	glycolysis	10	1.49701	1.43749e-05	ALDOA, GPI, TPI1, PKM2, ENO2, PFKP, PDHA1, DLAT, PFKM, PGK1	657	44	19235	6.65387	0.00646214	0.000405112	0.0203981
GOTERM_BP_FAT	GO:0019320~hexose catabolic process	12	1.79641	7.59368e-05	ALDOA, GPI, TPI1, PKM2, ENO2, PFKP, PDHA1, DLAT, PFKM, PGK1, MDH2, MDH1	536	69	13528	4.38936	0.160768	0.00221613	0.13266
GOTERM_BP_FAT	GO:0046365~monosaccharide catabolic process	12	1.79641	9.92687e-05	ALDOA, GPI, TPI1, PKM2, ENO2, PFKP, PDHA1, DLAT, PFKM, PGK1, MDH2, MDH1	536	71	13528	4.26571	0.20477	0.00275672	0.173387
GOTERM_BP_FAT	GO:0046164~alcohol catabolic process	12	1.79641	0.000329188	ALDOA, GPI, TPI1, PKM2, ENO2, PFKP, PDHA1, DLAT, PFKM, PGK1, MDH2, MDH1	536	81	13528	3.73908	0.532283	0.0084077	0.573886
GOTERM_BP_FAT	GO:0006006~glucose metabolic process	17	2.54491	0.0003663	ALDOA, RBP4, PFKP, PFKM, DLAT, PGM2L1, GPI, PPP1CA, TPI1, PPP1R2, PKM2, ENO2, PDHA1, PGK1, MDH2, UGP2, MDH1	536	153	13528	2.80431	0.57069	0.00914893	0.638389
GOTERM_BP_FAT	GO:0044275~cellular carbohydrate catabolic process	12	1.79641	0.000502514	ALDOA, GPI, TPI1, PKM2, ENO2, PFKP, PDHA1, DLAT, PFKM, PGK1, MDH2, MDH1	536	85	13528	3.56313	0.686543	0.0121372	0.874801
KEGG_PATHWAY	hsa00010:Glycolysis / Gluconeogenesis	11	1.64671	0.000875506	ALDOA, GPI, TPI1, PKM2, DLD, ENO2, PFKP, PDHA1, DLAT, PFKM, PGK1	264	60	5085	3.53125	0.130004	0.0153549	1.05093
GOTERM_BP_FAT	GO:0005996~monosaccharide metabolic process	20	2.99401	0.00131952	ALDOA, RBP4, PFKP, PFKM, DLAT, PGM2L1, GPI, PPP1CA, TPI1, PPP1R2, LARGE, GFPT1, PKM2, ENO2, PDHA1, PGK1, UGP2, MDH2, MDH1, PRPS1	536	222	13528	2.27377	0.952521	0.0288773	2.2817
GOTERM_BP_FAT	GO:0019318~hexose metabolic process	18	2.69461	0.00161695	ALDOA, RBP4, PFKP, PFKM, DLAT, PGM2L1, GPI, PPP1CA, TPI1, PPP1R2, GFPT1, PKM2, ENO2, PDHA1, PGK1, UGP2, MDH2, MDH1	536	192	13528	2.36614	0.976125	0.0346217	2.78919
UP_SEQ_FEATURE	binding site:Substrate	21	3.14371	0.00332824	ALDOA, NMNAT2, SATL1, ACADSB, CMAS, PFKP, IDH3B, PFKM, DHRS7B, IDH3A, TPI1, ARG2, PTP4A1, PKM2, AKR1B1, ENO2, ACAD8, PGK1, ALKBH3, MDH2, MDH1	657	297	19113	2.05696	0.995271	0.487912	5.43187
GOTERM_BP_FAT	GO:0016052~carbohydrate catabolic process	12	1.79641	0.00386677	ALDOA, GPI, TPI1, PKM2, ENO2, PFKP, PDHA1, DLAT, PFKM, PGK1, MDH2, MDH1	536	109	13528	2.77858	0.999869	0.0748087	6.54824
SP_PIR_KEYWORDS	gluconeogenesis	4	0.598802	0.0254669	ALDOA, GPI, TPI1, PGK1	657	19	19235	6.16358	0.999991	0.190658	30.6562
Annotation Cluster 13	Enrichment Score: 3.3564141607136406
Category	Term	Count	%	PValue	Genes	List Total	Pop Hits	Pop Total	Fold Enrichment	Bonferroni	Benjamini	FDR
GOTERM_CC_FAT	GO:0030426~growth cone	10	1.49701	0.000204708	STMN2, RASGRF1, SNCA, TMOD2, PAFAH1B1, ERC2, BASP1, CDK5, SNAP25, DCTN2	496	54	12782	4.77225	0.0850195	0.0026099	0.288529
GOTERM_CC_FAT	GO:0030427~site of polarized growth	10	1.49701	0.000236505	STMN2, RASGRF1, SNCA, TMOD2, PAFAH1B1, ERC2, BASP1, CDK5, SNAP25, DCTN2	496	55	12782	4.68548	0.0975621	0.00284748	0.333276
GOTERM_CC_FAT	GO:0043005~neuron projection	26	3.89222	0.00176109	SYT1, CCK, MAP2K1, STMN2, CPNE6, UCHL1, SNCA, GRIN2A, PARK2, BASP1, SOD1, CDK5, DCTN2, PPP1CA, GOT1, RASGRF1, ATXN10, TMOD2, PAFAH1B1, ERC2, ATP6V0D1, NEFL, SNAP25, GAP43, NSF, TUBB3	496	342	12782	1.95914	0.53466	0.0176331	2.45703
Annotation Cluster 14	Enrichment Score: 3.25534290016544
Category	Term	Count	%	PValue	Genes	List Total	Pop Hits	Pop Total	Fold Enrichment	Bonferroni	Benjamini	FDR
SP_PIR_KEYWORDS	signalosome	5	0.748503	0.000147299	GPS1, COPS6, COPS3, COPS4, COPS8	657	9	19235	16.265	0.0642779	0.00288438	0.208836
UP_SEQ_FEATURE	domain:PCI	6	0.898204	0.000365416	GPS1, PSMD12, COPS3, COPS4, COPS8, PSMD6	657	19	19113	9.18673	0.443988	0.254338	0.610407
GOTERM_CC_FAT	GO:0008180~signalosome	5	0.748503	0.000387325	GPS1, COPS6, COPS3, COPS4, COPS8	496	10	12782	12.8851	0.154757	0.00430178	0.545267
SMART	SM00088:PINT	5	0.748503	0.000850621	GPS1, PSMD12, COPS3, COPS4, PSMD6	240	17	9079	11.1262	0.123573	0.0430149	1.01677
INTERPRO	IPR000717:Proteasome component region PCI	5	0.748503	0.00298186	GPS1, PSMD12, COPS3, COPS4, PSMD6	616	17	16659	7.95407	0.960607	0.254736	4.65443
Annotation Cluster 15	Enrichment Score: 3.131307405043246
Category	Term	Count	%	PValue	Genes	List Total	Pop Hits	Pop Total	Fold Enrichment	Bonferroni	Benjamini	FDR
GOTERM_BP_FAT	GO:0006084~acetyl-CoA metabolic process	10	1.49701	2.04608e-06	SDHB, NNT, SUCLG1, DLD, IDH3B, DLAT, SUCLA2, IDH3A, MDH2, MDH1	536	31	13528	8.14155	0.00471122	8.43241e-05	0.00357662
GOTERM_BP_FAT	GO:0009060~aerobic respiration	10	1.49701	6.22069e-06	UQCRC2, SDHB, NNT, UQCRC1, SUCLG1, IDH3B, SUCLA2, IDH3A, MDH2, MDH1	536	35	13528	7.21109	0.0142548	0.000235339	0.0108736
KEGG_PATHWAY	hsa00020:Citrate cycle (TCA cycle)	10	1.49701	1.70493e-05	SDHB, SUCLG1, DLD, IDH3B, PDHA1, DLAT, SUCLA2, IDH3A, MDH2, MDH1	264	31	5085	6.21334	0.00270719	0.000387191	0.0205628
GOTERM_BP_FAT	GO:0051187~cofactor catabolic process	9	1.34731	2.00163e-05	HMOX2, SDHB, NNT, SUCLG1, IDH3B, SUCLA2, IDH3A, MDH2, MDH1	536	31	13528	7.3274	0.0451473	0.000659756	0.0349842
GOTERM_BP_FAT	GO:0006099~tricarboxylic acid cycle	8	1.1976	2.05214e-05	SDHB, NNT, SUCLG1, IDH3B, SUCLA2, IDH3A, MDH2, MDH1	536	23	13528	8.77872	0.0462597	0.000666875	0.0358668
GOTERM_BP_FAT	GO:0046356~acetyl-CoA catabolic process	8	1.1976	2.05214e-05	SDHB, NNT, SUCLG1, IDH3B, SUCLA2, IDH3A, MDH2, MDH1	536	23	13528	8.77872	0.0462597	0.000666875	0.0358668
GOTERM_BP_FAT	GO:0006732~coenzyme metabolic process	19	2.84431	3.44165e-05	NMNAT2, MOCS2, SUCLG1, IDH3B, DLAT, SOD1, IDH3A, GPX1, SDHB, TPI1, PANK2, COQ2, NNT, GPX4, DLD, GLO1, SUCLA2, MDH2, MDH1	536	153	13528	3.13423	0.0763617	0.00107287	0.0601454
GOTERM_BP_FAT	GO:0009109~coenzyme catabolic process	8	1.1976	4.9656e-05	SDHB, NNT, SUCLG1, IDH3B, SUCLA2, IDH3A, MDH2, MDH1	536	26	13528	7.76579	0.108285	0.00150688	0.0867667
SP_PIR_KEYWORDS	tricarboxylic acid cycle	7	1.0479	5.38307e-05	SDHB, SUCLG1, IDH3B, SUCLA2, IDH3A, MDH2, MDH1	657	21	19235	9.75901	0.0239859	0.00115544	0.0763665
GOTERM_BP_FAT	GO:0051186~cofactor metabolic process	21	3.14371	9.26621e-05	NMNAT2, MOCS2, SUCLG1, IDH3B, DLAT, SOD1, IDH3A, GPX1, HMOX2, SDHB, ALAS1, TPI1, COQ2, PANK2, NNT, GPX4, DLD, GLO1, SUCLA2, MDH2, MDH1	536	195	13528	2.71803	0.19255	0.00260482	0.161856
GOTERM_BP_FAT	GO:0043648~dicarboxylic acid metabolic process	8	1.1976	0.000308548	SDHB, GOT1, SUCLG1, DLD, IDH3B, IDH3A, MDH2, MDH1	536	34	13528	5.93854	0.509455	0.00797075	0.537994
GOTERM_BP_FAT	GO:0006734~NADH metabolic process	4	0.598802	0.00296786	IDH3B, IDH3A, MDH2, MDH1	536	8	13528	12.6194	0.998951	0.0594119	5.06307
GOTERM_BP_FAT	GO:0006103~2-oxoglutarate metabolic process	4	0.598802	0.005994	GOT1, DLD, IDH3B, IDH3A	536	10	13528	10.0955	0.999999	0.105868	9.97607
GOTERM_BP_FAT	GO:0043603~cellular amide metabolic process	8	1.1976	0.0062942	NMNAT2, TPI1, ARG2, DLD, IDH3B, IDH3A, MDH2, MDH1	536	56	13528	3.60554	1	0.110044	10.4502
GOTERM_BP_FAT	GO:0019674~NAD metabolic process	5	0.748503	0.0158057	NMNAT2, IDH3B, IDH3A, MDH2, MDH1	536	25	13528	5.04776	1	0.223992	24.3083
GOTERM_BP_FAT	GO:0006733~oxidoreduction coenzyme metabolic process	7	1.0479	0.0162104	NMNAT2, COQ2, TPI1, IDH3B, IDH3A, MDH2, MDH1	536	52	13528	3.39753	1	0.226322	24.8505
GOTERM_BP_FAT	GO:0046496~nicotinamide nucleotide metabolic process	6	0.898204	0.0199443	NMNAT2, TPI1, IDH3B, IDH3A, MDH2, MDH1	536	40	13528	3.78582	1	0.263539	29.6835
GOTERM_BP_FAT	GO:0006769~nicotinamide metabolic process	6	0.898204	0.0199443	NMNAT2, TPI1, IDH3B, IDH3A, MDH2, MDH1	536	40	13528	3.78582	1	0.263539	29.6835
GOTERM_BP_FAT	GO:0009820~alkaloid metabolic process	6	0.898204	0.0219991	NMNAT2, TPI1, IDH3B, IDH3A, MDH2, MDH1	536	41	13528	3.69348	1	0.278924	32.2166
GOTERM_BP_FAT	GO:0019362~pyridine nucleotide metabolic process	6	0.898204	0.0241865	NMNAT2, TPI1, IDH3B, IDH3A, MDH2, MDH1	536	42	13528	3.60554	1	0.297549	34.8185
GOTERM_BP_FAT	GO:0019748~secondary metabolic process	7	1.0479	0.0922045	NMNAT2, RBP4, TPI1, IDH3B, IDH3A, MDH2, MDH1	536	79	13528	2.23635	1	0.640902	81.5668
INTERPRO	IPR016040:NAD(P)-binding domain	7	1.0479	0.479623	NNT, NDUFA9, ATG7, SUCLG1, DHRS7B, MDH2, MDH1	616	150	16659	1.26205	1	0.999953	99.997
Annotation Cluster 16	Enrichment Score: 3.028422435277372
Category	Term	Count	%	PValue	Genes	List Total	Pop Hits	Pop Total	Fold Enrichment	Bonferroni	Benjamini	FDR
SP_PIR_KEYWORDS	ubl conjugation	40	5.98802	6.24033e-05	XRCC5, MKRN1, MEF2A, SNX14, SNCA, BEX1, HIRA, CUL3, SUMO3, CUL2, CUL5, TUBB, H2AFZ, NGFRAP1, RANBP2, RNF14, SLC25A4, STMN2, RAN, SUCLG1, ENC1, GABRA5, PARK2, DRG2, SOD1, ATAD1, UBE2N, CCNB1, TRIM37, PJA1, PSMA1, PSMA6, NME1, PSMC3, PPIA, RASGRF1, TRIM32, CCT8, PSMC1, CALM3	657	588	19235	1.99163	0.0277524	0.00127849	0.088523
SP_PIR_KEYWORDS	isopeptide bond	23	3.44311	0.00147192	MEF2A, SLC25A4, SNX14, RAN, SUCLG1, GABRA5, NEDD8, ATAD1, UBE2N, SUMO3, CUL3, CUL2, PSMA1, CUL5, TUBB, PSMA6, NME1, PPIA, PSMC1, CCT8, H2AFZ, CALM3, RANBP2	657	319	19235	2.11088	0.48538	0.0199298	2.06871
UP_SEQ_FEATURE	cross-link:Glycyl lysine isopeptide (Lys-Gly) (interchain with G-Cter in ubiquitin)	15	2.24551	0.00894624	SLC25A4, SNX14, RAN, SUCLG1, GABRA5, ATAD1, PSMA1, TUBB, PSMA6, PPIA, NME1, PSMC1, CCT8, H2AFZ, CALM3	657	199	19113	2.19281	0.999999	0.699616	13.9763
Annotation Cluster 17	Enrichment Score: 3.007635036789657
Category	Term	Count	%	PValue	Genes	List Total	Pop Hits	Pop Total	Fold Enrichment	Bonferroni	Benjamini	FDR
GOTERM_MF_FAT	GO:0008320~protein transmembrane transporter activity	7	1.0479	3.78258e-05	SEC61B, TOMM70A, TIMM17A, SNCA, TOMM20, TOMM22, SEC61G	497	18	12983	10.1588	0.0294408	0.00142198	0.057951
GOTERM_MF_FAT	GO:0008565~protein transporter activity	12	1.79641	0.00045917	SEC61B, CSE1L, IPO7, TOMM70A, TIMM17A, AP2S1, SNCA, SNX2, TOMM20, TOMM22, KPNA5, SEC61G	497	87	12983	3.60314	0.304294	0.0124334	0.701353
GOTERM_MF_FAT	GO:0015450~P-P-bond-hydrolysis-driven protein transmembrane transporter activity	5	0.748503	0.00114266	SEC61B, TIMM17A, SNCA, TOMM20, SEC61G	497	13	12983	10.0472	0.594735	0.025476	1.73682
GOTERM_MF_FAT	GO:0022884~macromolecule transmembrane transporter activity	5	0.748503	0.00114266	SEC61B, TIMM17A, SNCA, TOMM20, SEC61G	497	13	12983	10.0472	0.594735	0.025476	1.73682
SP_PIR_KEYWORDS	translocation	7	1.0479	0.0403861	SEC61B, SEH1L, TIMM17A, TOMM22, RANBP2, DNAJC19, SEC61G	657	74	19235	2.76945	1	0.248762	44.2912
Annotation Cluster 18	Enrichment Score: 3.0070014878971736
Category	Term	Count	%	PValue	Genes	List Total	Pop Hits	Pop Total	Fold Enrichment	Bonferroni	Benjamini	FDR
GOTERM_BP_FAT	GO:0016044~membrane organization	37	5.53892	1.16922e-06	COPA, PLDN, CLTA, SNAP91, STX7, NAPG, ATP5B, AP2S1, SYNJ1, SNCA, COPZ1, SNX2, NAPA, SNX3, CLTC, AMPH, KRAS, ATG7, MTCH1, NECAP1, DNAJC6, HSPA4, PAFAH1B1, HSPA8, ELMOD1, DHCR24, HSP90AA1, ATP6V1H, REEP1, SOD1, CDK5, CORO1A, NME1, GRIA1, LRP8, TOMM22, SH3GL2	536	381	13528	2.45101	0.00269493	5.09151e-05	0.00204387
GOTERM_BP_FAT	GO:0006897~endocytosis	16	2.39521	0.0285462	ATP5B, SYNJ1, SNCA, SNX2, ATP6V1H, SNX3, CDK5, AMPH, CORO1A, KRAS, GRIA1, NME1, NECAP1, LRP8, SH3GL2, ELMOD1	536	220	13528	1.83555	1	0.333097	39.726
GOTERM_BP_FAT	GO:0010324~membrane invagination	16	2.39521	0.0285462	ATP5B, SYNJ1, SNCA, SNX2, ATP6V1H, SNX3, CDK5, AMPH, CORO1A, KRAS, GRIA1, NME1, NECAP1, LRP8, SH3GL2, ELMOD1	536	220	13528	1.83555	1	0.333097	39.726
Annotation Cluster 19	Enrichment Score: 2.793028097018517
Category	Term	Count	%	PValue	Genes	List Total	Pop Hits	Pop Total	Fold Enrichment	Bonferroni	Benjamini	FDR
SP_PIR_KEYWORDS	nad	18	2.69461	0.000268378	NDUFA5, NMNAT2, NDUFA9, NDUFC2, NDUFAB1, IDH3B, NDUFA10, DHRS7B, VDAC2, IDH3A, NNT, NDUFV1, PARP8, DLD, NDUFV2, NDUFS2, MDH2, MDH1	657	189	19235	2.78829	0.114014	0.00447347	0.380194
GOTERM_MF_FAT	GO:0051287~NAD or NADH binding	8	1.1976	0.0019014	NNT, NDUFV1, NDUFV2, DLD, IDH3B, NDUFS2, IDH3A, MDH1	497	47	12983	4.44642	0.777658	0.0409048	2.87449
GOTERM_MF_FAT	GO:0048037~cofactor binding	20	2.99401	0.00328369	ACADSB, NDUFA9, NDUFAB1, IDH3B, ASNS, DLAT, IDH3A, ALAS1, ACOT7, NNT, GOT1, NDUFV1, DLD, NDUFV2, ACAD8, NDUFS2, PDHX, MDH1, DHCR24, NQO2	497	249	12983	2.09821	0.925606	0.0644542	4.9155
GOTERM_MF_FAT	GO:0050662~coenzyme binding	16	2.39521	0.00401519	ACADSB, NDUFA9, IDH3B, DLAT, IDH3A, ACOT7, NNT, NDUFV1, DLD, NDUFV2, ACAD8, NDUFS2, PDHX, MDH1, DHCR24, NQO2	497	181	12983	2.30919	0.958347	0.0745929	5.9793
Annotation Cluster 20	Enrichment Score: 2.785032097047181
Category	Term	Count	%	PValue	Genes	List Total	Pop Hits	Pop Total	Fold Enrichment	Bonferroni	Benjamini	FDR
GOTERM_BP_FAT	GO:0070271~protein complex biogenesis	36	5.38922	0.000912919	SYT1, POLR2E, SNAP91, NAPG, POLR2K, TUBB2A, AP2S1, CAPZA2, HPRT1, NDUFAF1, TUBB, GTF2E2, NDUFS4, CSE1L, KIFAP3, HSPA4, NEFL, SLC1A1, TBPL1, TUBB3, TCP1, GLRB, HSP90AA1, MAP2K1, CCNH, TAF7, YWHAB, PFKP, TMEM70, C20ORF7, PFKM, CDK5, GTF2B, PPIH, IPO7, TOMM22	536	505	13528	1.7992	0.878517	0.0210676	1.5839
GOTERM_BP_FAT	GO:0006461~protein complex assembly	36	5.38922	0.000912919	SYT1, POLR2E, SNAP91, NAPG, POLR2K, TUBB2A, AP2S1, CAPZA2, HPRT1, NDUFAF1, TUBB, GTF2E2, NDUFS4, CSE1L, KIFAP3, HSPA4, NEFL, SLC1A1, TBPL1, TUBB3, TCP1, GLRB, HSP90AA1, MAP2K1, CCNH, TAF7, YWHAB, PFKP, TMEM70, C20ORF7, PFKM, CDK5, GTF2B, PPIH, IPO7, TOMM22	536	505	13528	1.7992	0.878517	0.0210676	1.5839
GOTERM_BP_FAT	GO:0065003~macromolecular complex assembly	44	6.58683	0.00101903	SYT1, POLR2E, SNAP91, NAPG, TUBB2A, POLR2K, AP2S1, CAPZA2, NAP1L2, HPRT1, NAP1L5, TSPYL5, NDUFAF1, GTF2E2, TUBB, NDUFS4, CSE1L, PRMT5, KIFAP3, SFRS9, H2AFZ, HSPA4, NEFL, SLC1A1, TBPL1, TUBB3, SRPK2, TCP1, GLRB, HSP90AA1, MAP2K1, CCNH, TAF7, YWHAB, DDX1, PFKP, TMEM70, C20ORF7, PFKM, CDK5, GTF2B, PPIH, IPO7, TOMM22	536	665	13528	1.66994	0.904929	0.023029	1.76646
GOTERM_BP_FAT	GO:0043933~macromolecular complex subunit organization	46	6.88623	0.00120112	SYT1, POLR2E, SNAP91, NAPG, TUBB2A, POLR2K, AP2S1, CAPZA2, NAP1L2, HPRT1, NAP1L5, TSPYL5, NDUFAF1, DSTN, GTF2E2, TUBB, NDUFS4, CSE1L, SEH1L, PRMT5, KIFAP3, SFRS9, H2AFZ, HSPA4, NEFL, SLC1A1, TBPL1, TUBB3, SRPK2, TCP1, GLRB, HSP90AA1, MAP2K1, CCNH, TAF7, YWHAB, DDX1, PFKP, TMEM70, C20ORF7, PFKM, CDK5, GTF2B, PPIH, IPO7, TOMM22	536	710	13528	1.63519	0.937579	0.0265712	2.07899
GOTERM_BP_FAT	GO:0043623~cellular protein complex assembly	16	2.39521	0.00192421	TCP1, HSP90AA1, SNAP91, TUBB2A, AP2S1, TMEM70, C20ORF7, CDK5, TUBB, NDUFS4, CSE1L, IPO7, HSPA4, TOMM22, NEFL, TUBB3	536	162	13528	2.49272	0.988267	0.0396067	3.31085
GOTERM_BP_FAT	GO:0034622~cellular macromolecular complex assembly	24	3.59281	0.00393688	SRPK2, TCP1, HSP90AA1, SNAP91, TUBB2A, AP2S1, DDX1, TMEM70, C20ORF7, NAP1L2, NAP1L5, CDK5, TSPYL5, TUBB, NDUFS4, CSE1L, IPO7, PRMT5, SFRS9, H2AFZ, HSPA4, TOMM22, NEFL, TUBB3	536	318	13528	1.90482	0.999889	0.075484	6.66316
GOTERM_BP_FAT	GO:0034621~cellular macromolecular complex subunit organization	26	3.89222	0.00413743	SRPK2, TCP1, HSP90AA1, SNAP91, TUBB2A, AP2S1, DDX1, TMEM70, C20ORF7, NAP1L2, NAP1L5, CDK5, TSPYL5, DSTN, TUBB, NDUFS4, CSE1L, SEH1L, IPO7, PRMT5, SFRS9, H2AFZ, HSPA4, TOMM22, NEFL, TUBB3	536	357	13528	1.83812	0.99993	0.0785312	6.99112
Annotation Cluster 21	Enrichment Score: 2.444564249150283
Category	Term	Count	%	PValue	Genes	List Total	Pop Hits	Pop Total	Fold Enrichment	Bonferroni	Benjamini	FDR
GOTERM_CC_FAT	GO:0070013~intracellular organelle lumen	103	15.4192	2.06647e-05	MRPS36, XRCC5, GRPEL1, MAEA, XRCC6, NDUFAB1, CCT2, WTAP, EBNA1BP2, GTF2E2, CSNK2A1, PGRMC1, MRPL37, PDHA1, TBPL1, MRPL34, OXR1, RAN, SUCLG1, ENC1, ERP29, MED10, SFRS2, EARS2, MED19, PPP1CA, MRPS18C, RARS, DLD, ATP5C1, LRPPRC, MDH2, PNMA1, RAD23B, ACADSB, NHP2L1, FDX1, MRPS11, HARS2, SUB1, MRPS25, PHB, RTCD1, TAF7, IDH3B, SAP18, DLAT, VDAC2, CDC27, IDH3A, VDAC1, PPIH, CCT5, DNAJB9, EAF1, NOLC1, GL…	496	1779	12782	1.49203	0.00892848	0.000344886	0.0291613
GOTERM_CC_FAT	GO:0043233~organelle lumen	103	15.4192	5.18815e-05	MRPS36, XRCC5, GRPEL1, MAEA, XRCC6, NDUFAB1, CCT2, WTAP, EBNA1BP2, GTF2E2, CSNK2A1, PGRMC1, MRPL37, PDHA1, TBPL1, MRPL34, OXR1, RAN, SUCLG1, ENC1, ERP29, MED10, SFRS2, EARS2, MED19, PPP1CA, MRPS18C, RARS, DLD, ATP5C1, LRPPRC, MDH2, PNMA1, RAD23B, ACADSB, NHP2L1, FDX1, MRPS11, HARS2, SUB1, MRPS25, PHB, RTCD1, TAF7, IDH3B, SAP18, DLAT, VDAC2, CDC27, IDH3A, VDAC1, PPIH, CCT5, DNAJB9, EAF1, NOLC1, GL…	496	1820	12782	1.45842	0.0222656	0.000833622	0.0731985
GOTERM_CC_FAT	GO:0031974~membrane-enclosed lumen	104	15.5689	6.87938e-05	MRPS36, XRCC5, GRPEL1, MAEA, XRCC6, NDUFAB1, CCT2, WTAP, EBNA1BP2, GTF2E2, CSNK2A1, PGRMC1, MRPL37, PDHA1, TBPL1, MRPL34, OXR1, RAN, SUCLG1, ENC1, ERP29, MED10, SFRS2, EARS2, MED19, PPP1CA, MRPS18C, RARS, DLD, ATP5C1, LRPPRC, MDH2, PNMA1, RAD23B, ACADSB, NHP2L1, FDX1, MRPS11, HARS2, SUB1, MRPS25, PHB, RTCD1, TAF7, IDH3B, SAP18, DLAT, VDAC2, CDC27, IDH3A, VDAC1, PPIH, CCT5, DNAJB9, EAF1, NOLC1, GL…	496	1856	12782	1.44402	0.0294162	0.00106577	0.0970488
GOTERM_CC_FAT	GO:0031981~nuclear lumen	63	9.43114	0.215109	XRCC5, MAEA, XRCC6, UCHL1, CCT2, WTAP, RTN3, EBNA1BP2, GTF2E2, CCDC104, CSNK2A1, ORC4L, ASH2L, PGRMC1, TBPL1, PSMD8, OXR1, SRPK2, RAN, CCNH, ENC1, GTF2B, MED10, SFRS2, MED6, MED19, PPP1CA, RARS, LRPPRC, PNMA1, C1D, RAD23B, POLR2E, NHP2L1, POLR2K, NUDT21, POLR3K, SUB1, PHB, RTCD1, TAF7, YWHAB, SAP18, POLR3C, CDC27, CCNB1, CCT5, PPIH, DNAJB9, ORC3L, NOLC1, EAF1, ILF2, PSMC1, DDX50, CALM3, POP4, TCE…	496	1450	12782	1.11967	1	0.58969	96.7237
GOTERM_CC_FAT	GO:0005654~nucleoplasm	39	5.83832	0.279695	XRCC5, RAD23B, POLR2E, POLR2K, XRCC6, WTAP, GTF2E2, CSNK2A1, ORC4L, ASH2L, NUDT21, TBPL1, POLR3K, SUB1, CCNH, RAN, RTCD1, PHB, TAF7, YWHAB, SAP18, POLR3C, CDC27, GTF2B, MED10, SFRS2, MED6, CCNB1, MED19, PPIH, PPP1CA, ORC3L, EAF1, CALM3, TCEB1, ALKBH3, LRPPRC, C1D, VPS25	496	882	12782	1.1395	1	0.682819	99.0249
GOTERM_CC_FAT	GO:0044451~nucleoplasm part	23	3.44311	0.484707	POLR2E, POLR3K, SUB1, CCNH, XRCC6, TAF7, YWHAB, SAP18, POLR3C, GTF2B, MED10, SFRS2, MED19, MED6, PPP1CA, GTF2E2, PPIH, CSNK2A1, ASH2L, EAF1, NUDT21, TBPL1, C1D	496	555	12782	1.06795	1	0.866311	99.9914
Annotation Cluster 22	Enrichment Score: 2.3786720225834053
Category	Term	Count	%	PValue	Genes	List Total	Pop Hits	Pop Total	Fold Enrichment	Bonferroni	Benjamini	FDR
GOTERM_MF_FAT	GO:0019905~syntaxin binding	8	1.1976	0.000134715	SYT1, PLDN, STXBP5, RAB11A, NAPA, NAPB, SNAP25, NSF	497	31	12983	6.74135	0.100964	0.00461678	0.206247
GOTERM_MF_FAT	GO:0000149~SNARE binding	8	1.1976	0.000432537	SYT1, PLDN, STXBP5, RAB11A, NAPA, NAPB, SNAP25, NSF	497	37	12983	5.64816	0.289494	0.0121322	0.660799
GOTERM_MF_FAT	GO:0017075~syntaxin-1 binding	3	0.449102	0.0350035	SYT1, STXBP5, SNAP25	497	8	12983	9.79603	1	0.355846	42.0755
GOTERM_BP_FAT	GO:0007269~neurotransmitter secretion	4	0.598802	0.149886	SYT1, PLDN, RAB14, SNAP25	536	34	13528	2.96927	1	0.76737	94.1493
Annotation Cluster 23	Enrichment Score: 2.3527168686620756
Category	Term	Count	%	PValue	Genes	List Total	Pop Hits	Pop Total	Fold Enrichment	Bonferroni	Benjamini	FDR
SP_PIR_KEYWORDS	oxidative phosphorylation	8	1.1976	0.000151922	UQCRC2, NDUFV1, NDUFV2, CYCS, COX5A, ATP5G3, COX6C, ATP5J	657	35	19235	6.69189	0.0662272	0.00285102	0.215384
SP_PIR_KEYWORDS	membrane-associated complex	5	0.748503	0.0226075	ATP5B, NDUFV1, COX5A, ATP5G3, COX6C	657	32	19235	4.57453	0.999967	0.173852	27.7123
SP_PIR_KEYWORDS	mitochondrial inner membrane	4	0.598802	0.0254669	NDUFV1, NDUFV2, COX5A, COX6C	657	19	19235	6.16358	0.999991	0.190658	30.6562
Annotation Cluster 24	Enrichment Score: 2.3313417104847574
Category	Term	Count	%	PValue	Genes	List Total	Pop Hits	Pop Total	Fold Enrichment	Bonferroni	Benjamini	FDR
GOTERM_BP_FAT	GO:0007005~mitochondrion organization	20	2.99401	2.05715e-06	C6ORF168, GRPEL1, YWHAZ, CCK, HSP90AA1, SLC25A4, TIMM17A, SNCA, TMEM70, C20ORF7, PRDX3, GPX1, NDUFS4, TOMM70A, PTCD2, TOMM20, HSPA4, TOMM22, DNAJC19, DAP3	536	138	13528	3.6578	0.00473665	8.32931e-05	0.00359598
GOTERM_BP_FAT	GO:0033365~protein localization in organelle	19	2.84431	1.81695e-05	C6ORF168, GRPEL1, YWHAZ, RAN, ATP6AP1, TIMM17A, PPIH, SEC61B, CSE1L, IPO7, TOMM70A, TOMM20, PPP3CB, TOMM22, KPNA5, SRP72, RANBP2, DNAJC19, SEC61G	536	146	13528	3.2845	0.0410685	0.00061651	0.0317568
GOTERM_BP_FAT	GO:0017038~protein import	17	2.54491	5.89621e-05	C6ORF168, GRPEL1, YWHAZ, RAN, TIMM17A, ATP6AP1, PPIH, SEC61B, CSE1L, IPO7, TOMM70A, TOMM20, PPP3CB, TOMM22, KPNA5, RANBP2, DNAJC19	536	131	13528	3.27526	0.127235	0.0017432	0.10302
GOTERM_BP_FAT	GO:0006626~protein targeting to mitochondrion	8	1.1976	0.000308548	C6ORF168, YWHAZ, GRPEL1, TOMM70A, TIMM17A, TOMM20, TOMM22, DNAJC19	536	34	13528	5.93854	0.509455	0.00797075	0.537994
GOTERM_BP_FAT	GO:0070585~protein localization in mitochondrion	8	1.1976	0.000308548	C6ORF168, YWHAZ, GRPEL1, TOMM70A, TIMM17A, TOMM20, TOMM22, DNAJC19	536	34	13528	5.93854	0.509455	0.00797075	0.537994
GOTERM_BP_FAT	GO:0006605~protein targeting	21	3.14371	0.000345491	C6ORF168, GRPEL1, YWHAZ, RAN, ATP6AP1, TIMM17A, YWHAB, YWHAG, PPIH, SEC61B, CSE1L, IPO7, TOMM70A, PPP3CB, TOMM20, TOMM22, KPNA5, SRP72, RANBP2, DNAJC19, SEC61G	536	215	13528	2.46519	0.54956	0.00872578	0.602225
GOTERM_BP_FAT	GO:0006839~mitochondrial transport	10	1.49701	0.00151352	C6ORF168, YWHAZ, GRPEL1, HSP90AA1, TOMM70A, TIMM17A, TOMM20, TOMM22, ATP5O, DNAJC19	536	69	13528	3.6578	0.969677	0.0327457	2.613
GOTERM_BP_FAT	GO:0006606~protein import into nucleus	9	1.34731	0.0202671	PPIH, SEC61B, CSE1L, IPO7, RAN, ATP6AP1, PPP3CB, KPNA5, RANBP2	536	86	13528	2.64127	1	0.265724	30.0873
GOTERM_BP_FAT	GO:0051170~nuclear import	9	1.34731	0.0229449	PPIH, SEC61B, CSE1L, IPO7, RAN, ATP6AP1, PPP3CB, KPNA5, RANBP2	536	88	13528	2.58124	1	0.287571	33.3534
UP_SEQ_FEATURE	topological domain:Mitochondrial intermembrane	6	0.898204	0.0258098	IMMT, TOMM70A, TOMM20, TOMM22, DNAJC19, COX6C	657	49	19113	3.5622	1	0.91544	35.4712
GOTERM_CC_FAT	GO:0005742~mitochondrial outer membrane translocase complex	3	0.449102	0.0276176	TOMM70A, TOMM20, TOMM22	496	7	12782	11.0444	0.999995	0.157341	32.65
GOTERM_BP_FAT	GO:0034504~protein localization in nucleus	9	1.34731	0.0324536	PPIH, SEC61B, CSE1L, IPO7, RAN, ATP6AP1, PPP3CB, KPNA5, RANBP2	536	94	13528	2.41648	1	0.359364	43.8262
GOTERM_CC_FAT	GO:0046930~pore complex	8	1.1976	0.0752304	CSE1L, SEH1L, IPO7, RAN, KPNA5, RANBP2, VDAC2, VDAC1	496	95	12782	2.17012	1	0.317086	66.8402
GOTERM_CC_FAT	GO:0005635~nuclear envelope	12	1.79641	0.17241	ANXA7, CSE1L, HAX1, SEH1L, IPO7, RAN, GPX4, PAFAH1B1, KPNA5, RANBP2, WTAP, LRPPRC	496	205	12782	1.5085	1	0.535856	93.0804
GOTERM_CC_FAT	GO:0005643~nuclear pore	6	0.898204	0.19105	CSE1L, SEH1L, IPO7, RAN, KPNA5, RANBP2	496	79	12782	1.95723	1	0.56026	94.983
GOTERM_BP_FAT	GO:0006913~nucleocytoplasmic transport	9	1.34731	0.276519	PPIH, SEC61B, CSE1L, IPO7, RAN, ATP6AP1, PPP3CB, KPNA5, RANBP2	536	156	13528	1.45608	1	0.914344	99.6511
GOTERM_BP_FAT	GO:0051169~nuclear transport	9	1.34731	0.288003	PPIH, SEC61B, CSE1L, IPO7, RAN, ATP6AP1, PPP3CB, KPNA5, RANBP2	536	158	13528	1.43765	1	0.922206	99.7362
Annotation Cluster 25	Enrichment Score: 2.270061561305678
Category	Term	Count	%	PValue	Genes	List Total	Pop Hits	Pop Total	Fold Enrichment	Bonferroni	Benjamini	FDR
SP_PIR_KEYWORDS	protein biosynthesis	17	2.54491	0.000738437	EIF4E3, SARS, EIF1B, EARS2, EIF4G1, IARS, WARS, EIF4E, EIF2S1, EEF1E1, EIF4A2, RARS, HARS2, GSPT2, EIF2B3, MTFMT, MARS	657	188	19235	2.64739	0.283343	0.0110438	1.04286
GOTERM_MF_FAT	GO:0016875~ligase activity, forming carbon-oxygen bonds	8	1.1976	0.0019014	IARS, WARS, SARS, RARS, HARS2, LRRC47, MARS, EARS2	497	47	12983	4.44642	0.777658	0.0409048	2.87449
GOTERM_MF_FAT	GO:0016876~ligase activity, forming aminoacyl-tRNA and related compounds	8	1.1976	0.0019014	IARS, WARS, SARS, RARS, HARS2, LRRC47, MARS, EARS2	497	47	12983	4.44642	0.777658	0.0409048	2.87449
GOTERM_MF_FAT	GO:0004812~aminoacyl-tRNA ligase activity	8	1.1976	0.0019014	IARS, WARS, SARS, RARS, HARS2, LRRC47, MARS, EARS2	497	47	12983	4.44642	0.777658	0.0409048	2.87449
SP_PIR_KEYWORDS	Aminoacyl-tRNA synthetase	7	1.0479	0.00192149	IARS, WARS, SARS, RARS, HARS2, MARS, EARS2	657	39	19235	5.25485	0.579969	0.0251899	2.69259
UP_SEQ_FEATURE	short sequence motif:"HIGH" region	5	0.748503	0.00286542	IARS, WARS, RARS, MARS, EARS2	657	18	19113	8.08092	0.990033	0.482297	4.6935
INTERPRO	IPR014729:Rossmann-like alpha/beta/alpha sandwich fold	7	1.0479	0.00325299	IARS, WARS, NMNAT2, RARS, ASNS, MARS, EARS2	616	40	16659	4.73267	0.970658	0.254769	5.06741
KEGG_PATHWAY	hsa00970:Aminoacyl-tRNA biosynthesis	8	1.1976	0.00452122	IARS, WARS, SARS, RARS, HARS2, MTFMT, MARS, EARS2	264	41	5085	3.75831	0.513493	0.0634013	5.31915
INTERPRO	IPR001412:Aminoacyl-tRNA synthetase, class I, conserved site	6	0.898204	0.0077331	IARS, WARS, RARS, DLAT, MARS, EARS2	616	34	16659	4.77244	0.999777	0.451482	11.6533
GOTERM_BP_FAT	GO:0043038~amino acid activation	7	1.0479	0.00909005	IARS, WARS, SARS, RARS, HARS2, MARS, EARS2	536	46	13528	3.84069	1	0.148609	14.7538
GOTERM_BP_FAT	GO:0043039~tRNA aminoacylation	7	1.0479	0.00909005	IARS, WARS, SARS, RARS, HARS2, MARS, EARS2	536	46	13528	3.84069	1	0.148609	14.7538
GOTERM_BP_FAT	GO:0006418~tRNA aminoacylation for protein translation	7	1.0479	0.00909005	IARS, WARS, SARS, RARS, HARS2, MARS, EARS2	536	46	13528	3.84069	1	0.148609	14.7538
UP_SEQ_FEATURE	short sequence motif:"KMSKS" region	4	0.598802	0.0161426	IARS, WARS, MARS, EARS2	657	16	19113	7.27283	1	0.866079	23.8631
GOTERM_BP_FAT	GO:0006399~tRNA metabolic process	11	1.64671	0.0184881	IARS, WARS, SARS, RARS, HARS2, RG9MTD1, POP4, RPP40, MARS, RPP14, EARS2	536	118	13528	2.35277	1	0.252494	27.8347
GOTERM_BP_FAT	GO:0034660~ncRNA metabolic process	14	2.09581	0.124811	SARS, RG9MTD1, RPP14, EARS2, IARS, WARS, NOLC1, RARS, HARS2, POP4, UTP14A, RPP40, MARS, C1D	536	230	13528	1.53628	1	0.718107	90.2749
Annotation Cluster 26	Enrichment Score: 2.221420665991188
Category	Term	Count	%	PValue	Genes	List Total	Pop Hits	Pop Total	Fold Enrichment	Bonferroni	Benjamini	FDR
GOTERM_MF_FAT	GO:0019001~guanyl nucleotide binding	31	4.64072	0.000151418	TUBB2A, RRAGA, RRAGB, RAB1A, CDC42, TUBB, KRAS, C4ORF14, RAB11A, SCG5, RAB6B, RAB6A, RAB27B, DOCK11, RAB21, TUBB3, RAN, SUCLG1, DRG2, SRPRB, TRIM23, ARL6, ARL3, NOLC1, NME1, ARF3, GSPT2, RAB14, GUCY1B3, NKIRAS1, PRPS1	497	382	12983	2.11991	0.112751	0.00477374	0.231791
GOTERM_MF_FAT	GO:0032561~guanyl ribonucleotide binding	31	4.64072	0.000151418	TUBB2A, RRAGA, RRAGB, RAB1A, CDC42, TUBB, KRAS, C4ORF14, RAB11A, SCG5, RAB6B, RAB6A, RAB27B, DOCK11, RAB21, TUBB3, RAN, SUCLG1, DRG2, SRPRB, TRIM23, ARL6, ARL3, NOLC1, NME1, ARF3, GSPT2, RAB14, GUCY1B3, NKIRAS1, PRPS1	497	382	12983	2.11991	0.112751	0.00477374	0.231791
SP_PIR_KEYWORDS	gtp-binding	26	3.89222	0.000169976	TUBB2A, RRAGA, RRAGB, RAB1A, CDC42, TUBB, KRAS, RAB11A, RAB6B, RAB6A, RAB27B, RAB21, TUBB3, RAN, SUCLG1, DRG2, SRPRB, ARL6, TRIM23, ARL3, NOLC1, ARF3, GSPT2, RAB14, GUCY1B3, NKIRAS1	657	329	19235	2.31369	0.0738008	0.00306194	0.240951
GOTERM_MF_FAT	GO:0005525~GTP binding	30	4.49102	0.000220063	TUBB2A, RRAGA, RRAGB, RAB1A, CDC42, TUBB, KRAS, RAB11A, C4ORF14, SCG5, RAB6B, RAB6A, RAB27B, DOCK11, RAB21, TUBB3, RAN, SUCLG1, DRG2, SRPRB, TRIM23, ARL6, ARL3, NOLC1, NME1, ARF3, GSPT2, RAB14, GUCY1B3, NKIRAS1	497	372	12983	2.10667	0.159593	0.0064189	0.336708
UP_SEQ_FEATURE	nucleotide phosphate-binding region:GTP	23	3.44311	0.00057067	RAN, TUBB2A, RRAGA, DRG2, SRPRB, TRIM23, ARL6, RRAGB, RAB1A, ARL3, CDC42, TUBB, KRAS, ARF3, GSPT2, RAB14, RAB11A, RAB6B, RAB6A, RAB27B, NKIRAS1, RAB21, TUBB3	657	295	19113	2.26814	0.600187	0.263308	0.951734
INTERPRO	IPR005225:Small GTP-binding protein	16	2.39521	0.00134753	RAN, DRG2, ARL6, TRIM23, RAB1A, ARL3, CDC42, KRAS, ARF3, RAB14, RAB11A, RAB6B, RAB6A, RAB27B, NKIRAS1, RAB21	616	167	16659	2.59103	0.767847	0.188299	2.12915
SP_PIR_KEYWORDS	prenylation	14	2.09581	0.00270003	RAB1A, CDC42, KRAS, PTP4A1, DNAJA1, RAB14, RAB11A, RAB6B, GNG3, RAB6A, RAB27B, DNAJA4, RAB21, DNAJA2	657	156	19235	2.62742	0.704581	0.0333039	3.76425
GOTERM_MF_FAT	GO:0003924~GTPase activity	18	2.69461	0.00303961	RAN, TUBB2A, TRIM23, RAB1A, CDC42, TUBB, KRAS, GNB1, ARF3, GSPT2, RAB14, RAB11A, RAB6B, RAB6A, GNG3, RAB27B, NKIRAS1, TUBB3	497	211	12983	2.22848	0.90973	0.0613271	4.55805
SMART	SM00175:RAB	7	1.0479	0.005179	RAB14, RAB11A, RAB6B, RAB6A, RAB27B, RAB1A, RAB21	240	61	9079	4.34105	0.552836	0.148679	6.04536
UP_SEQ_FEATURE	short sequence motif:Effector region	10	1.49701	0.00533177	CDC42, KRAS, RAB14, RAB11A, RAB6B, RAB6A, RAB27B, NKIRAS1, RAB1A, RAB21	657	95	19113	3.06224	0.999813	0.614791	8.56665
INTERPRO	IPR013753:Ras	11	1.64671	0.0174231	CDC42, KRAS, RAN, RAB14, RAB11A, RAB6B, RAB6A, RAB27B, NKIRAS1, RAB1A, RAB21	616	125	16659	2.37986	1	0.596045	24.4615
GOTERM_BP_FAT	GO:0007264~small GTPase mediated signal transduction	21	3.14371	0.0186994	MAP2K1, YWHAB, G3BP2, TRIM23, ARL6, RAB1A, ARL3, CDC42, KRAS, RASGRF1, GNB1, ARF3, RAB14, RAB11A, RAB6B, RAB6A, SIAH2, RAB27B, NKIRAS1, RAB21, DHCR24	536	305	13528	1.73775	1	0.253526	28.1057
UP_SEQ_FEATURE	lipid moiety-binding region:S-geranylgeranyl cysteine	9	1.34731	0.024111	CDC42, RAB14, RAB11A, RAB6B, RAB6A, GNG3, RAB27B, RAB1A, RAB21	657	102	19113	2.56688	1	0.913688	33.5599
INTERPRO	IPR003579:Ras small GTPase, Rab type	7	1.0479	0.0246344	RAB14, RAB11A, RAB6B, RAB6A, RAB27B, RAB1A, RAB21	616	61	16659	3.10339	1	0.691022	32.8401
PIR_SUPERFAMILY	PIRSF001710:Ras-related protein Rab	5	0.748503	0.0278301	RAB11A, RAB6B, RAB27B, RAB1A, RAB21	364	24	7396	4.23306	0.999992	0.947262	32.7036
SP_PIR_KEYWORDS	methylation	15	2.24551	0.0384648	RBM3, G3BP2, CDC42, TUBB, KRAS, PPP2CA, PRMT6, RAB14, CALM3, RAB11A, RAB6B, RAB6A, GNG3, RAB27B, RAB21	657	242	19235	1.81469	1	0.241496	42.6873
INTERPRO	IPR001806:Ras GTPase	10	1.49701	0.0626041	CDC42, KRAS, RAB14, RAB11A, RAB6B, RAB6A, RAB27B, NKIRAS1, RAB1A, RAB21	616	135	16659	2.00325	1	0.88017	64.3643
SP_PIR_KEYWORDS	lipoprotein	29	4.34132	0.109042	SYT1, OPCML, RAB1A, CDC42, KRAS, MAP1LC3B, DNAJA1, RAB11A, DNAJC5, RAB6B, RAB6A, GNG3, RAB27B, SNAP25, DNAJA4, RAB21, TUBB3, DNAJA2, ZDHHC3, BASP1, ARL6, ARL3, GRIA1, ARF3, PTP4A1, PSMC1, RAB14, CNTN1, GAP43	657	642	19235	1.32248	1	0.450379	80.5733
BIOCARTA	h_rabPathway:Rab GTPases Mark Targets In The Endocytotic Machinery	3	0.449102	0.120917	RAB11A, RAB6A, RAB1A	74	12	1437	4.85473	1	0.913588	78.6157
GOTERM_CC_FAT	GO:0031225~anchored to membrane	13	1.94611	0.145915	OPCML, MAP1LC3B, DNAJA1, CNTN1, DNAJC5, RAB6B, RAB6A, BASP1, RAB27B, DNAJA4, SNAP25, RAB21, DNAJA2	496	220	12782	1.52278	1	0.488854	89.2046
Annotation Cluster 27	Enrichment Score: 2.1738345083999815
Category	Term	Count	%	PValue	Genes	List Total	Pop Hits	Pop Total	Fold Enrichment	Bonferroni	Benjamini	FDR
INTERPRO	IPR005225:Small GTP-binding protein	16	2.39521	0.00134753	RAN, DRG2, ARL6, TRIM23, RAB1A, ARL3, CDC42, KRAS, ARF3, RAB14, RAB11A, RAB6B, RAB6A, RAB27B, NKIRAS1, RAB21	616	167	16659	2.59103	0.767847	0.188299	2.12915
SP_PIR_KEYWORDS	GTP binding	8	1.1976	0.00768923	CDC42, KRAS, TUBB2A, GNB1, ARF3, RAB6A, TRIM23, RAB1A	657	67	19235	3.49576	0.969231	0.0795446	10.3756
SP_PIR_KEYWORDS	nucleotide binding	10	1.49701	0.0109312	ABCE1, CDC42, KRAS, ATP5B, ARF3, RAB6A, TRIM23, RAB1A, NSF, ARL3	657	107	19235	2.73617	0.992967	0.100099	14.4426
SP_PIR_KEYWORDS	P-loop	10	1.49701	0.0178063	ABCE1, CDC42, KRAS, ATP5B, ARF3, RAB6A, TRIM23, RAB1A, NSF, ARL3	657	116	19235	2.52388	0.999697	0.144293	22.5064
Annotation Cluster 28	Enrichment Score: 2.1737020185005353
Category	Term	Count	%	PValue	Genes	List Total	Pop Hits	Pop Total	Fold Enrichment	Bonferroni	Benjamini	FDR
SMART	SM00101:14_3_3	4	0.598802	0.000583005	YWHAZ, YWHAG, YWHAH, YWHAB	240	7	9079	21.6167	0.0864271	0.0441899	0.697909
UP_SEQ_FEATURE	site:Interaction with phosphoserine on interacting protein	4	0.598802	0.00127025	YWHAZ, YWHAG, YWHAH, YWHAB	657	7	19113	16.6236	0.870143	0.399703	2.10684
INTERPRO	IPR000308:14-3-3 protein	4	0.598802	0.00156782	YWHAZ, YWHAG, YWHAH, YWHAB	616	7	16659	15.4536	0.817185	0.191367	2.47314
PIR_SUPERFAMILY	PIRSF000868:14-3-3 protein	4	0.598802	0.00353985	YWHAZ, YWHAG, YWHAH, YWHAB	364	7	7396	11.6107	0.772075	0.522585	4.85434
PIR_SUPERFAMILY	PIRSF000868:14-3-3	4	0.598802	0.00353985	YWHAZ, YWHAG, YWHAH, YWHAB	364	7	7396	11.6107	0.772075	0.522585	4.85434
KEGG_PATHWAY	hsa04114:Oocyte meiosis	12	1.79641	0.0259455	CCNB1, PPP1CA, YWHAZ, YWHAG, YWHAH, MAP2K1, PPP2CA, YWHAB, PPP3CB, CALM3, PPP2R5E, CDC27	264	110	5085	2.10124	0.984698	0.274956	27.1731
KEGG_PATHWAY	hsa04722:Neurotrophin signaling pathway	12	1.79641	0.0548182	MAGED1, CDC42, YWHAZ, YWHAG, YWHAH, KRAS, MAP2K1, YWHAB, CALM3, NGFRAP1, MAPK10, AKT3	264	124	5085	1.864	0.999872	0.449874	49.3398
KEGG_PATHWAY	hsa04110:Cell cycle	10	1.49701	0.197047	CCNB1, YWHAZ, YWHAG, ORC3L, YWHAH, ORC4L, CCNH, CDKN2D, YWHAB, CDC27	264	125	5085	1.54091	1	0.712408	92.9144
Annotation Cluster 29	Enrichment Score: 2.0476179877321035
Category	Term	Count	%	PValue	Genes	List Total	Pop Hits	Pop Total	Fold Enrichment	Bonferroni	Benjamini	FDR
SMART	SM00271:DnaJ	8	1.1976	0.000235202	DNAJB9, DNAJA1, DNAJC6, DNAJC5, DNAJA4, DNAJC19, DNAJB6, DNAJA2	240	48	9079	6.30486	0.0358039	0.0358039	0.282097
GOTERM_MF_FAT	GO:0031072~heat shock protein binding	11	1.64671	0.000483239	DNAJB9, PPID, SNCA, DNAJA1, DNAJC6, GUCY1B3, DNAJC5, DNAJA4, DNAJC19, DNAJB6, DNAJA2	497	74	12983	3.88311	0.317404	0.0122422	0.737991
UP_SEQ_FEATURE	domain:J	8	1.1976	0.00133245	DNAJB9, DNAJA1, DNAJC6, DNAJC5, DNAJA4, DNAJC19, DNAJB6, DNAJA2	657	49	19113	4.7496	0.882502	0.348363	2.20892
INTERPRO	IPR001623:Heat shock protein DnaJ, N-terminal	8	1.1976	0.00178309	DNAJB9, DNAJA1, DNAJC6, DNAJC5, DNAJA4, DNAJC19, DNAJB6, DNAJA2	616	48	16659	4.50731	0.85526	0.193263	2.80822
INTERPRO	IPR018253:Heat shock protein DnaJ, conserved site	8	1.1976	0.00201528	DNAJB9, DNAJA1, DNAJC6, DNAJC5, DNAJA4, DNAJC19, DNAJB6, DNAJA2	616	49	16659	4.41532	0.887494	0.196256	3.1684
UP_SEQ_FEATURE	zinc finger region:CR-type	3	0.449102	0.00673977	DNAJA1, DNAJA4, DNAJA2	657	4	19113	21.8185	0.999981	0.66246	10.7109
UP_SEQ_FEATURE	repeat:CXXCXGXG motif	3	0.449102	0.00673977	DNAJA1, DNAJA4, DNAJA2	657	4	19113	21.8185	0.999981	0.66246	10.7109
INTERPRO	IPR001305:Heat shock protein DnaJ, cysteine-rich region	3	0.449102	0.00776928	DNAJA1, DNAJA4, DNAJA2	616	4	16659	20.2829	0.999785	0.430577	11.7047
INTERPRO	IPR003095:Heat shock protein DnaJ	5	0.748503	0.0108542	DNAJB9, DNAJA1, DNAJC5, DNAJA4, DNAJA2	616	24	16659	5.63413	0.999993	0.501054	15.9857
INTERPRO	IPR015609:Molecular chaperone, heat shock protein, Hsp40, DnaJ	6	0.898204	0.0168762	DNAJB9, DNAJA1, DNAJC5, DNAJA4, DNAJB6, DNAJA2	616	41	16659	3.95763	1	0.602136	23.7877
INTERPRO	IPR002939:Chaperone DnaJ, C-terminal	3	0.449102	0.0412359	DNAJA1, DNAJA4, DNAJA2	616	9	16659	9.01461	1	0.803828	48.9359
UP_SEQ_FEATURE	metal ion-binding site:Zinc 2	5	0.748503	0.234051	VPS29, DNAJA1, SIAH2, DNAJA4, DNAJA2	657	72	19113	2.02023	1	0.999978	98.8517
UP_SEQ_FEATURE	metal ion-binding site:Zinc 1	5	0.748503	0.248992	VPS29, DNAJA1, SIAH2, DNAJA4, DNAJA2	657	74	19113	1.96563	1	0.999987	99.1745
UP_SEQ_FEATURE	lipid moiety-binding region:S-farnesyl cysteine	4	0.598802	0.254842	PTP4A1, DNAJA1, DNAJA4, DNAJA2	657	51	19113	2.28167	1	0.999983	99.2758

## Sheet: S10 - DAVID PC results
Annotation Cluster 1	Enrichment Score: 6.962069137729324
Category	Term	Count	%	PValue	Genes	List Total	Pop Hits	Pop Total	Fold Enrichment	Bonferroni	Benjamini	FDR
SP_PIR_KEYWORDS	protein transport	56	7.41722	9.39543e-13	RAB9B, AP1B1, TIMM17A, AP1AR, ZMAT3, RAB1A, STXBP5L, HOOK1, AP2B1, AP1S1, SEH1L, NECAP1, VPS13A, NSF, SEC23A, SCAMP1, RAB39B, GOLT1B, STXBP1, VPS41, TIMM23, RAB11FIP2, RAB18, STXBP5, IPO5, KPNA4, KPNA2, SNX13, KPNA1, SNX10, AFTPH, RAB3C, MTX3, SNX14, NUP93, SNX3, AP3M2, TOMM5, BCAP29, RAB11A, DOPEY2, EXOC6, PEX13, VPS36, NMD3, TNPO3, AP2M1, RAB2A, VTA1, IPO11, NUP155, CADPS, SCFD1, ARF3, XPO7, AT…	747	485	19235	2.97316	3.87108e-10	9.67769e-11	1.31617e-09
GOTERM_BP_FAT	GO:0008104~protein localization	85	11.2583	4.07735e-12	ALS2, RAB3GAP2, AP1B1, RAB9B, GRIP1, TIMM17A, AP1AR, ZMAT3, NBEA, CLTC, RAB1A, STXBP5L, HOOK1, AP2B1, AP1S1, SEH1L, ZFYVE9, KIFAP3, NECAP1, VPS13A, NSF, SCAMP1, SEC23A, RAB39B, GOLT1B, G3BP2, GRIN2A, STXBP1, PRKCI, VPS41, TIMM23, CDK5, PRKCB, MAPK1, RAB11FIP2, RAB18, STXBP5, IPO5, KPNA4, KPNA2, SNX13, KPNA1, SNX10, ARL6IP1, AFTPH, YWHAZ, RAB3C, SNX14, MTX3, NUP93, SNX3, RIMS1, AP3M2, GNPTAB, TOMM…	587	882	13528	2.22099	9.11275e-09	9.11275e-09	7.1011e-09
GOTERM_BP_FAT	GO:0045184~establishment of protein localization	77	10.1987	8.16198e-12	RAB3GAP2, AP1B1, RAB9B, TIMM17A, AP1AR, ZMAT3, CLTC, RAB1A, STXBP5L, HOOK1, AP2B1, AP1S1, SEH1L, ZFYVE9, NECAP1, VPS13A, NSF, SEC23A, SCAMP1, RAB39B, GOLT1B, PRKCI, STXBP1, VPS41, TIMM23, CDK5, PRKCB, MAPK1, RAB11FIP2, RAB18, STXBP5, IPO5, KPNA4, KPNA2, SNX13, KPNA1, SNX10, ARL6IP1, AFTPH, YWHAZ, RAB3C, SNX14, MTX3, NUP93, SNX3, RIMS1, AP3M2, GNPTAB, TOMM5, BCAP29, CHM, PPP3CB, RAB11A, PEX13, EXO…	587	769	13528	2.3076	1.82421e-08	9.12106e-09	1.42152e-08
GOTERM_BP_FAT	GO:0015031~protein transport	76	10.0662	1.37371e-11	RAB3GAP2, AP1B1, RAB9B, TIMM17A, AP1AR, ZMAT3, CLTC, RAB1A, STXBP5L, HOOK1, AP2B1, AP1S1, SEH1L, ZFYVE9, NECAP1, VPS13A, NSF, SEC23A, SCAMP1, RAB39B, GOLT1B, PRKCI, STXBP1, VPS41, TIMM23, CDK5, PRKCB, MAPK1, RAB11FIP2, RAB18, STXBP5, IPO5, KPNA4, KPNA2, SNX13, KPNA1, SNX10, ARL6IP1, AFTPH, YWHAZ, RAB3C, SNX14, MTX3, NUP93, SNX3, RIMS1, AP3M2, GNPTAB, TOMM5, BCAP29, PPP3CB, CHM, RAB11A, PEX13, EXO…	587	762	13528	2.29855	3.07025e-08	1.02342e-08	2.39249e-08
GOTERM_BP_FAT	GO:0046907~intracellular transport	62	8.21192	1.26237e-08	ALS2, RAB3GAP2, RAB9B, AP1B1, TIMM17A, UCHL1, CLTC, HOOK1, AP1S1, AP2B1, ZFYVE9, VPS13A, CLINT1, SEC23A, SCAMP1, ARL1, OPA1, PRKCI, VPS41, TIMM23, CDK5, ERGIC2, MAPK1, NDEL1, IPO5, THOC7, KPNA4, KPNA2, LRPPRC, KPNA1, TRAPPC2, ARL6IP1, YWHAZ, MTX3, RIMS1, AP3M2, TOMM5, PPP3CB, CHM, BCAP29, RAB11A, PAFAH1B1, PEX13, DOPEY2, PPP3CA, SNAP25, DCLK1, HSPA8, AP2M1, RAB2A, IPO11, NLGN1, YWHAB, NUP155, SLC…	587	657	13528	2.17481	2.82135e-05	5.64276e-06	2.19856e-05
GOTERM_BP_FAT	GO:0006886~intracellular protein transport	36	4.76821	1.50113e-05	ARL6IP1, RAB3GAP2, YWHAZ, AP1B1, MTX3, TIMM17A, CLTC, RIMS1, AP2B1, AP1S1, AP3M2, TOMM5, ZFYVE9, PPP3CB, BCAP29, CHM, RAB11A, PEX13, PPP3CA, AP2M1, SEC23A, IPO11, YWHAB, NLGN1, PRKCI, VPS41, TIMM23, CDK5, MAPK1, GSK3B, IPO5, NOP58, KPNA4, XPO7, KPNA2, KPNA1	587	374	13528	2.21833	0.0329938	0.00139696	0.0261407
GOTERM_BP_FAT	GO:0034613~cellular protein localization	37	4.90066	4.75801e-05	ARL6IP1, RAB3GAP2, YWHAZ, AP1B1, MTX3, TIMM17A, CLTC, RIMS1, AP1S1, AP2B1, AP3M2, TOMM5, ZFYVE9, PPP3CB, BCAP29, CHM, RAB11A, PEX13, PPP3CA, AP2M1, SEC23A, IPO11, YWHAB, NLGN1, PRKCI, VPS41, REEP1, TIMM23, CDK5, MAPK1, GSK3B, IPO5, NOP58, KPNA4, XPO7, KPNA2, KPNA1	587	411	13528	2.0747	0.100885	0.00279462	0.0828342
GOTERM_BP_FAT	GO:0070727~cellular macromolecule localization	37	4.90066	5.53747e-05	ARL6IP1, RAB3GAP2, YWHAZ, AP1B1, MTX3, TIMM17A, CLTC, RIMS1, AP1S1, AP2B1, AP3M2, TOMM5, ZFYVE9, PPP3CB, BCAP29, CHM, RAB11A, PEX13, PPP3CA, AP2M1, SEC23A, IPO11, YWHAB, NLGN1, PRKCI, VPS41, REEP1, TIMM23, CDK5, MAPK1, GSK3B, IPO5, NOP58, KPNA4, XPO7, KPNA2, KPNA1	587	414	13528	2.05967	0.116413	0.00308936	0.0963979
GOTERM_BP_FAT	GO:0017038~protein import	17	2.25166	0.000170056	YWHAZ, MTX3, TIMM17A, IPO11, TIMM23, MAPK1, TOMM5, ZFYVE9, IPO5, PPP3CB, NOP58, PEX13, KPNA4, PPP3CA, XPO7, KPNA2, KPNA1	587	131	13528	2.9907	0.316212	0.00701432	0.29576
GOTERM_BP_FAT	GO:0006605~protein targeting	22	2.91391	0.000430987	ARL6IP1, YWHAZ, MTX3, TIMM17A, IPO11, YWHAB, NLGN1, PRKCI, TIMM23, MAPK1, TOMM5, GSK3B, ZFYVE9, IPO5, PPP3CB, NOP58, PEX13, KPNA4, PPP3CA, XPO7, KPNA2, KPNA1	587	215	13528	2.3582	0.618431	0.0149414	0.747966
GOTERM_BP_FAT	GO:0033365~protein localization in organelle	16	2.11921	0.00166287	YWHAZ, MTX3, TIMM17A, IPO11, TIMM23, MAPK1, TOMM5, ZFYVE9, IPO5, PPP3CB, NOP58, KPNA4, PPP3CA, XPO7, KPNA2, KPNA1	587	146	13528	2.52559	0.975757	0.0465681	2.8569
Annotation Cluster 2	Enrichment Score: 5.643638056459816
Category	Term	Count	%	PValue	Genes	List Total	Pop Hits	Pop Total	Fold Enrichment	Bonferroni	Benjamini	FDR
SP_PIR_KEYWORDS	mitochondrion	67	8.87417	2.641e-08	NDUFAF4, PDP1, MRPS36, UQCRC2, HCCS, TIMM17A, NDUFAB1, UQCRFS1, MRPS30, ARL2BP, CDS2, GOT2, CISD1, SLC25A3, ATP5L, PDHA1, SUCLA2, ATP5H, NDUFS1, OXR1, MRPL35, MRPL1, MRPL50, OPA1, SSBP1, ACO2, CYCS, NDUFC2, TIMM23, ISCA1, ISCU, NNT, PPM1K, DLD, ATP5C1, ATPAF1, MTFMT, LRPPRC, PMPCB, NDUFB5, ACADSB, MTX3, MRPS10, SFXN1, MRPL15, TOMM5, SUPV3L1, PDHX, AGK, SLC25A40, NDUFA5, NDUFA8, NDUFA9, MMADHC, PD…	747	832	19235	2.07359	1.08809e-05	1.55442e-06	3.69953e-05
GOTERM_CC_FAT	GO:0044429~mitochondrial part	58	7.68212	2.87252e-08	NDUFAF4, PDP1, MRPS36, UQCRC2, HCCS, TIMM17A, NDUFAB1, UQCRFS1, ARL2BP, CDS2, GOT2, CISD1, DNAJC11, SLC25A3, ATP5L, PDHA1, ATP5H, NDUFS1, MRPL35, MRPL1, OPA1, SSBP1, ACO2, CYCS, NDUFC2, TIMM23, NNT, PPM1K, DLD, ATP5C1, LRPPRC, PMPCB, NDUFB5, ACADSB, MTX3, SFXN1, TOMM5, SUPV3L1, PDHX, AGK, SLC25A40, NDUFA5, DNM1L, NDUFA8, NDUFA9, PDK3, GARS, MRPS21, DLAT, SOD1, AFG3L2, VDAC3, SLC25A12, USMG5, SLC2…	568	595	12782	2.19362	1.27252e-05	4.24175e-06	4.0661e-05
GOTERM_CC_FAT	GO:0005739~mitochondrion	87	11.5232	6.76291e-08	NDUFAF4, HCCS, MRPS36, PDP1, UQCRC2, TUSC3, TIMM17A, NDUFAB1, UQCRFS1, CLTC, ARL2BP, MRPS30, CDS2, GOT2, CISD1, DNAJC11, SLC25A3, ATP5L, PDHA1, SUCLA2, ATP5H, NDUFS1, OXR1, MRPL35, MRPL1, OPA1, MRPL50, ACO2, SSBP1, CYCS, NDUFC2, STXBP1, TMEM126A, CDK7, TIMM23, ISCA1, ISCU, ATP6V1A, NNT, PPM1K, DLD, ATP5C1, ATPAF1, MTFMT, LRPPRC, PMPCB, ACADSB, YWHAZ, NDUFB5, MTX3, TMX4, MRPS10, SFXN1, MRPL15, TOM…	568	1087	12782	1.80111	2.99592e-05	7.48989e-06	9.57302e-05
GOTERM_CC_FAT	GO:0005759~mitochondrial matrix	26	3.44371	2.55383e-05	MRPS36, PDP1, ACADSB, NDUFAB1, GOT2, SUPV3L1, PDHA1, PDHX, MRPL35, MRPL1, ACO2, SSBP1, NDUFA9, PDK3, CYCS, GARS, MRPS21, DLAT, SOD1, PPM1K, GLS, DLD, ATP5C1, ATP5A1, LRPPRC, PMPCB	568	227	12782	2.5775	0.0112499	0.000869901	0.0361439
GOTERM_CC_FAT	GO:0031980~mitochondrial lumen	26	3.44371	2.55383e-05	MRPS36, PDP1, ACADSB, NDUFAB1, GOT2, SUPV3L1, PDHA1, PDHX, MRPL35, MRPL1, ACO2, SSBP1, NDUFA9, PDK3, CYCS, GARS, MRPS21, DLAT, SOD1, PPM1K, GLS, DLD, ATP5C1, ATP5A1, LRPPRC, PMPCB	568	227	12782	2.5775	0.0112499	0.000869901	0.0361439
UP_SEQ_FEATURE	transit peptide:Mitochondrion	37	4.90066	8.38293e-05	UQCRC2, PDP1, NDUFB5, ACADSB, NDUFAB1, UQCRFS1, GOT2, MRPL15, SLC25A3, SUPV3L1, PDHA1, SUCLA2, PDHX, AGK, NDUFS1, MRPL35, MRPL1, OPA1, SSBP1, ACO2, MMADHC, NDUFA9, PDK3, DLAT, ISCA1, ISCU, NNT, PPM1K, GLS, DLD, ATP5C1, COQ10B, ATP5A1, ATPAF1, MTFMT, LRPPRC, PMPCB	746	467	19113	2.0299	0.143734	0.143734	0.14273
SP_PIR_KEYWORDS	transit peptide	37	4.90066	0.000111324	UQCRC2, PDP1, NDUFB5, ACADSB, NDUFAB1, UQCRFS1, GOT2, MRPL15, SLC25A3, SUPV3L1, PDHA1, SUCLA2, PDHX, AGK, NDUFS1, MRPL35, MRPL1, OPA1, SSBP1, ACO2, MMADHC, NDUFA9, PDK3, DLAT, ISCA1, ISCU, NNT, PPM1K, GLS, DLD, ATP5C1, COQ10B, ATP5A1, ATPAF1, MTFMT, LRPPRC, PMPCB	747	476	19235	2.00155	0.0448319	0.0021818	0.15583
Annotation Cluster 3	Enrichment Score: 5.617193174482224
Category	Term	Count	%	PValue	Genes	List Total	Pop Hits	Pop Total	Fold Enrichment	Bonferroni	Benjamini	FDR
GOTERM_CC_FAT	GO:0031090~organelle membrane	89	11.7881	2.33584e-08	NDUFAF4, HCCS, UQCRC2, SYT1, SLC9A7, TUSC3, AP1B1, TIMM17A, ORMDL1, NDUFAB1, BSCL2, LEMD3, UQCRFS1, SLC35A1, CLTC, CDS2, GOT2, SYP, HOOK1, AP2B1, AP1S1, CISD1, ZFYVE9, DNAJC11, SLC25A3, ATP5L, NECAP1, SV2A, ATP5H, NDUFS1, SEC23A, SCAMP1, OPA1, MAN1A2, NCALD, PIGW, NDUFC2, ATP6V1H, CACNG3, VPS41, CDS1, TIMM23, ATP6V1D, SACM1L, NNT, ATP5C1, VAMP4, ARL8B, WASL, MATR3, LRPPRC, PMPCB, ARL6IP1, AFTPH, …	568	1096	12782	1.82738	1.03477e-05	5.17387e-06	3.30642e-05
SP_PIR_KEYWORDS	mitochondrion	67	8.87417	2.641e-08	NDUFAF4, PDP1, MRPS36, UQCRC2, HCCS, TIMM17A, NDUFAB1, UQCRFS1, MRPS30, ARL2BP, CDS2, GOT2, CISD1, SLC25A3, ATP5L, PDHA1, SUCLA2, ATP5H, NDUFS1, OXR1, MRPL35, MRPL1, MRPL50, OPA1, SSBP1, ACO2, CYCS, NDUFC2, TIMM23, ISCA1, ISCU, NNT, PPM1K, DLD, ATP5C1, ATPAF1, MTFMT, LRPPRC, PMPCB, NDUFB5, ACADSB, MTX3, MRPS10, SFXN1, MRPL15, TOMM5, SUPV3L1, PDHX, AGK, SLC25A40, NDUFA5, NDUFA8, NDUFA9, MMADHC, PD…	747	832	19235	2.07359	1.08809e-05	1.55442e-06	3.69953e-05
GOTERM_CC_FAT	GO:0044429~mitochondrial part	58	7.68212	2.87252e-08	NDUFAF4, PDP1, MRPS36, UQCRC2, HCCS, TIMM17A, NDUFAB1, UQCRFS1, ARL2BP, CDS2, GOT2, CISD1, DNAJC11, SLC25A3, ATP5L, PDHA1, ATP5H, NDUFS1, MRPL35, MRPL1, OPA1, SSBP1, ACO2, CYCS, NDUFC2, TIMM23, NNT, PPM1K, DLD, ATP5C1, LRPPRC, PMPCB, NDUFB5, ACADSB, MTX3, SFXN1, TOMM5, SUPV3L1, PDHX, AGK, SLC25A40, NDUFA5, DNM1L, NDUFA8, NDUFA9, PDK3, GARS, MRPS21, DLAT, SOD1, AFG3L2, VDAC3, SLC25A12, USMG5, SLC2…	568	595	12782	2.19362	1.27252e-05	4.24175e-06	4.0661e-05
GOTERM_CC_FAT	GO:0005739~mitochondrion	87	11.5232	6.76291e-08	NDUFAF4, HCCS, MRPS36, PDP1, UQCRC2, TUSC3, TIMM17A, NDUFAB1, UQCRFS1, CLTC, ARL2BP, MRPS30, CDS2, GOT2, CISD1, DNAJC11, SLC25A3, ATP5L, PDHA1, SUCLA2, ATP5H, NDUFS1, OXR1, MRPL35, MRPL1, OPA1, MRPL50, ACO2, SSBP1, CYCS, NDUFC2, STXBP1, TMEM126A, CDK7, TIMM23, ISCA1, ISCU, ATP6V1A, NNT, PPM1K, DLD, ATP5C1, ATPAF1, MTFMT, LRPPRC, PMPCB, ACADSB, YWHAZ, NDUFB5, MTX3, TMX4, MRPS10, SFXN1, MRPL15, TOM…	568	1087	12782	1.80111	2.99592e-05	7.48989e-06	9.57302e-05
GOTERM_CC_FAT	GO:0031967~organelle envelope	53	7.01987	6.74985e-06	UQCRC2, HCCS, NDUFAF4, TIMM17A, NDUFAB1, LEMD3, UQCRFS1, ARL2BP, GOT2, CDS2, CISD1, SEH1L, DNAJC11, SLC25A3, ATP5L, ATP5H, NDUFS1, OPA1, CYCS, NDUFC2, TIMM23, NNT, NDEL1, IPO5, ATP5C1, KPNA4, KPNA2, MATR3, PMPCB, KPNA1, LRPPRC, NDUFB5, MTX3, NUP93, SFXN1, TOMM5, PAFAH1B1, AGK, SLC25A40, NDUFA5, DNM1L, NDUFA8, NDUFA9, IPO11, NUP155, AFG3L2, VDAC3, SLC25A12, USMG5, SLC25A14, NIPSNAP1, ATP5A1, XPO7	568	620	12782	1.92369	0.00298573	0.000373704	0.00955411
GOTERM_CC_FAT	GO:0031975~envelope	53	7.01987	7.30612e-06	UQCRC2, HCCS, NDUFAF4, TIMM17A, NDUFAB1, LEMD3, UQCRFS1, ARL2BP, GOT2, CDS2, CISD1, SEH1L, DNAJC11, SLC25A3, ATP5L, ATP5H, NDUFS1, OPA1, CYCS, NDUFC2, TIMM23, NNT, NDEL1, IPO5, ATP5C1, KPNA4, KPNA2, MATR3, PMPCB, KPNA1, LRPPRC, NDUFB5, MTX3, NUP93, SFXN1, TOMM5, PAFAH1B1, AGK, SLC25A40, NDUFA5, DNM1L, NDUFA8, NDUFA9, IPO11, NUP155, AFG3L2, VDAC3, SLC25A12, USMG5, SLC25A14, NIPSNAP1, ATP5A1, XPO7	568	622	12782	1.9175	0.00323139	0.00035956	0.0103414
GOTERM_CC_FAT	GO:0019866~organelle inner membrane	34	4.50331	1.01666e-05	UQCRC2, HCCS, NDUFB5, TIMM17A, NDUFAB1, LEMD3, SFXN1, UQCRFS1, CDS2, GOT2, DNAJC11, SLC25A3, ATP5L, ATP5H, NDUFS1, SLC25A40, NDUFA5, OPA1, NDUFA8, NDUFA9, NDUFC2, AFG3L2, TIMM23, VDAC3, SLC25A12, SLC25A14, USMG5, NNT, NIPSNAP1, ATP5C1, ATP5A1, MATR3, LRPPRC, PMPCB	568	329	12782	2.32559	0.00449371	0.000450283	0.0143901
GOTERM_CC_FAT	GO:0005740~mitochondrial envelope	39	5.16556	2.24432e-05	UQCRC2, NDUFAF4, HCCS, NDUFB5, MTX3, TIMM17A, NDUFAB1, SFXN1, UQCRFS1, ARL2BP, CDS2, GOT2, CISD1, TOMM5, DNAJC11, SLC25A3, ATP5L, ATP5H, AGK, NDUFS1, SLC25A40, NDUFA5, DNM1L, OPA1, NDUFA8, NDUFA9, CYCS, NDUFC2, AFG3L2, TIMM23, VDAC3, SLC25A12, SLC25A14, USMG5, NNT, NIPSNAP1, ATP5C1, ATP5A1, PMPCB	568	419	12782	2.0946	0.0098932	0.000828195	0.0317641
GOTERM_CC_FAT	GO:0031966~mitochondrial membrane	37	4.90066	3.16277e-05	UQCRC2, NDUFAF4, HCCS, NDUFB5, MTX3, TIMM17A, NDUFAB1, SFXN1, UQCRFS1, CDS2, GOT2, CISD1, TOMM5, DNAJC11, SLC25A3, ATP5L, ATP5H, AGK, NDUFS1, SLC25A40, NDUFA5, DNM1L, OPA1, NDUFA8, NDUFA9, NDUFC2, AFG3L2, TIMM23, VDAC3, SLC25A12, SLC25A14, USMG5, NNT, NIPSNAP1, ATP5C1, ATP5A1, PMPCB	568	394	12782	2.11327	0.0139136	0.0010003	0.0447602
GOTERM_CC_FAT	GO:0044455~mitochondrial membrane part	18	2.38411	3.6291e-05	UQCRC2, NDUFA5, NDUFB5, OPA1, NDUFA8, NDUFA9, TIMM17A, NDUFC2, NDUFAB1, TIMM23, UQCRFS1, NNT, TOMM5, ATP5C1, ATP5L, ATP5A1, ATP5H, NDUFS1	568	125	12782	3.24051	0.0159487	0.00107124	0.0513583
GOTERM_CC_FAT	GO:0005743~mitochondrial inner membrane	31	4.10596	3.94642e-05	UQCRC2, HCCS, NDUFB5, TIMM17A, NDUFAB1, SFXN1, UQCRFS1, CDS2, GOT2, DNAJC11, SLC25A3, ATP5L, ATP5H, NDUFS1, SLC25A40, NDUFA5, OPA1, NDUFA8, NDUFA9, NDUFC2, AFG3L2, TIMM23, VDAC3, SLC25A12, SLC25A14, USMG5, NNT, NIPSNAP1, ATP5C1, ATP5A1, PMPCB	568	306	12782	2.27977	0.017331	0.00109209	0.0558478
SP_PIR_KEYWORDS	mitochondrion inner membrane	21	2.78146	6.42336e-05	UQCRC2, HCCS, NDUFA5, NDUFB5, OPA1, TIMM17A, NDUFC2, TIMM23, UQCRFS1, SLC25A12, CDS2, SLC25A14, NNT, ATP5C1, SLC25A3, COQ10B, ATP5L, ATP5A1, ATP5H, NDUFS1, SLC25A40	747	193	19235	2.80178	0.0261179	0.00132238	0.0899411
Annotation Cluster 4	Enrichment Score: 5.109515084705472
Category	Term	Count	%	PValue	Genes	List Total	Pop Hits	Pop Total	Fold Enrichment	Bonferroni	Benjamini	FDR
GOTERM_BP_FAT	GO:0043632~modification-dependent macromolecule catabolic process	53	7.01987	3.47814e-07	BTRC, UCHL1, SAE1, SENP5, ERLEC1, LNX1, ZYG11B, CUL3, CUL2, PSMD1, FBXO28, PSMD2, USP10, PSMD5, PSMD6, FBXO22, CUL1, VCPIP1, TBL1XR1, FBXL20, HERC6, UBR3, HERC1, UBE2N, PJA2, SENP3, PSMA1, UBE2K, PSMA4, UBE2W, PSME3, CAND1, FBXO11, FBXL2, USP7, UBE2V2, UBE3C, MYCBP2, ARIH1, FBXO3, FBXO9, USP33, RNF14, FBXO45, HACE1, UBOX5, MARCH6, RNF6, PSMD14, PSMD12, PSMC1, FBXO34, RNF41	587	574	13528	2.12794	0.000777063	7.77335e-05	0.000605759
GOTERM_BP_FAT	GO:0019941~modification-dependent protein catabolic process	53	7.01987	3.47814e-07	BTRC, UCHL1, SAE1, SENP5, ERLEC1, LNX1, ZYG11B, CUL3, CUL2, PSMD1, FBXO28, PSMD2, USP10, PSMD5, PSMD6, FBXO22, CUL1, VCPIP1, TBL1XR1, FBXL20, HERC6, UBR3, HERC1, UBE2N, PJA2, SENP3, PSMA1, UBE2K, PSMA4, UBE2W, PSME3, CAND1, FBXO11, FBXL2, USP7, UBE2V2, UBE3C, MYCBP2, ARIH1, FBXO3, FBXO9, USP33, RNF14, FBXO45, HACE1, UBOX5, MARCH6, RNF6, PSMD14, PSMD12, PSMC1, FBXO34, RNF41	587	574	13528	2.12794	0.000777063	7.77335e-05	0.000605759
GOTERM_BP_FAT	GO:0051603~proteolysis involved in cellular protein catabolic process	53	7.01987	1.3628e-06	BTRC, UCHL1, SAE1, SENP5, ERLEC1, LNX1, ZYG11B, CUL3, CUL2, PSMD1, FBXO28, PSMD2, USP10, PSMD5, PSMD6, FBXO22, CUL1, VCPIP1, TBL1XR1, FBXL20, HERC6, UBR3, HERC1, UBE2N, PJA2, SENP3, PSMA1, UBE2K, PSMA4, UBE2W, PSME3, CAND1, FBXO11, FBXL2, USP7, UBE2V2, UBE3C, MYCBP2, ARIH1, FBXO3, FBXO9, USP33, RNF14, FBXO45, HACE1, UBOX5, MARCH6, RNF6, PSMD14, PSMD12, PSMC1, FBXO34, RNF41	587	600	13528	2.03573	0.00304123	0.000234269	0.00237345
SP_PIR_KEYWORDS	ubl conjugation pathway	44	5.82781	1.55079e-06	USP7, BTRC, UCHL1, SAE1, UBE2V2, UBE3C, SENP5, MYCBP2, LNX1, ZYG11B, CUL3, ARIH1, CUL2, FBXO28, USP10, FBXO3, RCHY1, USP33, FBXO22, FBXO9, CUL1, FBXO45, RNF14, VCPIP1, TBL1XR1, FBXL20, HERC6, UBR3, HACE1, UBOX5, HERC1, MARCH6, UBE2N, PJA2, TRIM37, SENP3, PSMD14, UBE2K, UBE2W, CAND1, FBXO34, FBXL2, FBXO11, RNF41	747	509	19235	2.2259	0.000638721	5.80824e-05	0.00217233
GOTERM_BP_FAT	GO:0044257~cellular protein catabolic process	53	7.01987	1.56366e-06	BTRC, UCHL1, SAE1, SENP5, ERLEC1, LNX1, ZYG11B, CUL3, CUL2, PSMD1, FBXO28, PSMD2, USP10, PSMD5, PSMD6, FBXO22, CUL1, VCPIP1, TBL1XR1, FBXL20, HERC6, UBR3, HERC1, UBE2N, PJA2, SENP3, PSMA1, UBE2K, PSMA4, UBE2W, PSME3, CAND1, FBXO11, FBXL2, USP7, UBE2V2, UBE3C, MYCBP2, ARIH1, FBXO3, FBXO9, USP33, RNF14, FBXO45, HACE1, UBOX5, MARCH6, RNF6, PSMD14, PSMD12, PSMC1, FBXO34, RNF41	587	603	13528	2.0256	0.00348869	0.000249597	0.00272327
GOTERM_BP_FAT	GO:0030163~protein catabolic process	54	7.15232	1.76365e-06	BTRC, UCHL1, SAE1, SENP5, ERLEC1, LNX1, ZYG11B, CUL3, CUL2, PSMD1, FBXO28, PSMD2, USP10, PSMD5, PSMD6, FBXO22, CUL1, VCPIP1, TBL1XR1, FBXL20, HERC6, UBR3, HERC1, UBE2N, PJA2, SENP3, PSMA1, UBE2K, PSMA4, UBE2W, PSME3, CAND1, FBXL2, FBXO11, USP7, UBE2V2, UBE3C, MYCBP2, ARIH1, FBXO3, FBXO9, USP33, RNF14, FBXO45, HACE1, UBOX5, MARCH6, AFG3L2, RNF6, PSMD14, PSMD12, PSMC1, FBXO34, RNF41	587	622	13528	2.00078	0.003934	0.00026275	0.00307156
GOTERM_BP_FAT	GO:0044265~cellular macromolecule catabolic process	57	7.54967	1.73041e-05	BTRC, UCHL1, SAE1, SENP5, ERLEC1, LNX1, ZYG11B, CUL3, CUL2, PSMD1, FBXO28, PSMD2, USP10, PSMD5, PSMD6, FBXO22, CUL1, VCPIP1, TBL1XR1, FBXL20, HERC6, CYCS, UBR3, CDK7, HERC1, GTF2H1, UBE2N, PJA2, PSMA1, SENP3, UBE2K, PSMA4, UBE2W, PSME3, CAND1, FBXL2, FBXO11, USP7, UBE2V2, UBE3C, MYCBP2, ARIH1, FBXO3, FBXO9, USP33, RNF14, FBXO45, HACE1, UBOX5, SOD1, MARCH6, RNF6, PSMD14, PSMD12, PSMC1, FBXO34, RNF…	587	725	13528	1.81189	0.0379367	0.0014864	0.0301329
GOTERM_BP_FAT	GO:0006511~ubiquitin-dependent protein catabolic process	27	3.57616	1.84274e-05	USP7, BTRC, UCHL1, ERLEC1, LNX1, CUL3, ARIH1, CUL2, PSMD1, PSMD2, USP10, PSMD5, PSMD6, FBXO22, USP33, CUL1, TBL1XR1, UBR3, PSMA1, PSMD14, RNF6, PSMD12, UBE2K, PSMA4, PSMC1, PSME3, FBXO11	587	242	13528	2.57125	0.0403491	0.00146984	0.0320887
GOTERM_BP_FAT	GO:0009057~macromolecule catabolic process	60	7.94702	1.95171e-05	BTRC, UCHL1, SAE1, SENP5, ERLEC1, LNX1, ZYG11B, CUL3, CUL2, PSMD1, FBXO28, PSMD2, USP10, PSMD5, PSMD6, FBXO22, CUL1, VCPIP1, TBL1XR1, FBXL20, HERC6, CYCS, UBR3, CDK7, HERC1, CDK5, GTF2H1, UBE2N, PJA2, PSMA1, SENP3, UBE2K, PSMA4, UBE2W, PSME3, CAND1, FBXL2, FBXO11, USP7, UBE2V2, FKBP1A, UBE3C, MYCBP2, ARIH1, FBXO3, USP33, FBXO9, RNF14, FBXO45, HACE1, UBOX5, SOD1, MARCH6, AFG3L2, RNF6, PSMD14, PSMD…	587	781	13528	1.7705	0.0426834	0.00145298	0.0339859
GOTERM_BP_FAT	GO:0006508~proteolysis	74	9.80132	3.88225e-05	UQCRC2, METAP1, ATP6AP2, BTRC, DPP10, UCHL1, SAE1, SENP5, ERLEC1, LNX1, LNPEP, ZYG11B, CUL3, CUL2, FBXO28, PSMD1, PSMD2, DPP8, USP10, PSMD5, PSMD6, FBXO22, LONRF2, NSF, CUL1, VCPIP1, TBL1XR1, NRIP3, FBXL20, HERC6, UBR3, MMP16, NPEPPS, HERC1, UBE2N, PJA2, PSMA1, SENP3, UBE2K, PSMA4, DLD, UBE2W, PSME3, CAND1, PMPCB, FBXL2, FBXO11, USP7, UBE2V2, UBE3C, MYCBP2, PCSK2, ARIH1, PREPL, FBXO3, USP33, FBXO…	587	1054	13528	1.61803	0.083112	0.0025488	0.0675925
GOTERM_MF_FAT	GO:0016881~acid-amino acid ligase activity	21	2.78146	0.000345293	HERC6, UBR3, HACE1, UBE2V2, UBE3C, UBOX5, HERC1, LNX1, UBE2N, PRPF19, ARIH1, RNF6, UBE2K, UBE2W, FBXO3, FBXO9, FBXO22, RNF14, FBXO11, FBXL2, RNF41	551	201	12983	2.46177	0.242187	0.0137702	0.528974
GOTERM_MF_FAT	GO:0016879~ligase activity, forming carbon-nitrogen bonds	22	2.91391	0.000824675	HERC6, UBR3, HACE1, UBE2V2, ASNS, UBE3C, UBOX5, HERC1, LNX1, UBE2N, PRPF19, ARIH1, RNF6, UBE2K, UBE2W, FBXO3, FBXO9, FBXO22, RNF14, RNF41, FBXO11, FBXL2	551	231	12983	2.24406	0.484433	0.024238	1.25903
Annotation Cluster 5	Enrichment Score: 4.811599792081205
Category	Term	Count	%	PValue	Genes	List Total	Pop Hits	Pop Total	Fold Enrichment	Bonferroni	Benjamini	FDR
SP_PIR_KEYWORDS	nucleotide-binding	116	15.3642	1.26207e-09	DYNC1LI1, RAB9B, RAB1A, ATP2B1, PRKAR2B, DDX24, RALB, NMNAT2, MAGI3, OPA1, MAGI1, PIK3CB, WNK3, CDKL5, MARK1, MAP4K3, MAPK1, RND1, RAB18, RARS, HARS, MAPK8, ARL8B, CSNK1G3, EIF2AK4, SRXN1, GPN1, ACTR3B, BMPR2, ADRBK2, KRAS, SUPV3L1, HCN1, KIF3A, MAP2K4, GARS, YTHDC2, AFG3L2, VDAC3, ATAD1, DDX6, EPHA5, EPHA4, EPHA7, HSPA12A, PLK2, ATP2A2, ARF3, DYRK1A, PSMC1, RHEB, SCN8A, PIP4K2C, MYH10, NARS, NUA…	747	1686	19235	1.77163	5.19971e-07	8.66619e-08	1.76791e-06
GOTERM_BP_FAT	GO:0006796~phosphate metabolic process	79	10.4636	6.95531e-08	PDP1, UQCRC2, SLC20A1, NUAK1, SYNJ1, NDUFAB1, CAMKK2, PAK3, ATP5L, PAK1, ATP5H, NDUFS1, CDK14, PIK3CB, PRKCI, NDUFC2, PTPRR, NEK10, ATP6V1H, WNK3, CDK7, PRKCE, ATP6V1D, CDK5, CDKL5, MARK1, SACM1L, PRKCB, ATP6V1C1, MAP4K3, MAPK1, ATP6V1A, ACVR2A, PPM1E, PPM1K, EIF2S1, DLD, ATP5C1, MAPK8, CSNK1G3, MAP3K13, EIF2AK4, UGP2, NDUFB5, LPPR4, PPM1A, BMPR2, ADRBK2, ATP6V1B2, GNPTAB, PPP2CA, PPP3CB, PPP3CA,…	587	973	13528	1.87115	0.000155439	2.22071e-05	0.000121135
GOTERM_BP_FAT	GO:0006793~phosphorus metabolic process	79	10.4636	6.95531e-08	PDP1, UQCRC2, SLC20A1, NUAK1, SYNJ1, NDUFAB1, CAMKK2, PAK3, ATP5L, PAK1, ATP5H, NDUFS1, CDK14, PIK3CB, PRKCI, NDUFC2, PTPRR, NEK10, ATP6V1H, WNK3, CDK7, PRKCE, ATP6V1D, CDK5, CDKL5, MARK1, SACM1L, PRKCB, ATP6V1C1, MAP4K3, MAPK1, ATP6V1A, ACVR2A, PPM1E, PPM1K, EIF2S1, DLD, ATP5C1, MAPK8, CSNK1G3, MAP3K13, EIF2AK4, UGP2, NDUFB5, LPPR4, PPM1A, BMPR2, ADRBK2, ATP6V1B2, GNPTAB, PPP2CA, PPP3CB, PPP3CA,…	587	973	13528	1.87115	0.000155439	2.22071e-05	0.000121135
GOTERM_MF_FAT	GO:0032555~purine ribonucleotide binding	123	16.2914	1.33467e-07	DYNC1LI1, FASTKD2, RAB9B, RAB1A, ATP2B1, PRKAR2B, DDX24, RALB, NMNAT2, MAGI3, OPA1, MAGI1, PIK3CB, WNK3, CDKL5, MARK1, MAP4K3, NME5, MAPK1, RND1, RAB18, RARS, HARS, MAPK8, ARL8B, CSNK1G3, EIF2AK4, SRXN1, GPN1, ACTR3B, BMPR2, ADRBK2, URGCP, KRAS, SUPV3L1, HCN1, KIF3A, MAP2K4, GARS, SACS, YTHDC2, AFG3L2, DOCK3, ATAD1, DDX6, EPHA5, EPHA4, EPHA7, HSPA12A, PLK2, ATP2A2, ARF3, DYRK1A, PSMC1, RHEB, THNS…	551	1836	12983	1.57854	0.000107168	0.000107168	0.000204972
GOTERM_MF_FAT	GO:0032553~ribonucleotide binding	123	16.2914	1.33467e-07	DYNC1LI1, FASTKD2, RAB9B, RAB1A, ATP2B1, PRKAR2B, DDX24, RALB, NMNAT2, MAGI3, OPA1, MAGI1, PIK3CB, WNK3, CDKL5, MARK1, MAP4K3, NME5, MAPK1, RND1, RAB18, RARS, HARS, MAPK8, ARL8B, CSNK1G3, EIF2AK4, SRXN1, GPN1, ACTR3B, BMPR2, ADRBK2, URGCP, KRAS, SUPV3L1, HCN1, KIF3A, MAP2K4, GARS, SACS, YTHDC2, AFG3L2, DOCK3, ATAD1, DDX6, EPHA5, EPHA4, EPHA7, HSPA12A, PLK2, ATP2A2, ARF3, DYRK1A, PSMC1, RHEB, THNS…	551	1836	12983	1.57854	0.000107168	0.000107168	0.000204972
SP_PIR_KEYWORDS	atp-binding	90	11.9205	2.41095e-07	DYNC1LI1, NARS, NUAK1, PPIP5K2, CAMKK2, ATP2B1, HSPH1, ACTR2, PAK3, DDX24, PAK1, SUCLA2, NSF, CDK14, NMNAT2, MAGI3, MAGI1, PIK3CB, PRKCI, NEK10, WNK3, PFKM, CDK7, PRKCE, CDK5, CDKL5, MARK1, PRKCB, UBE2N, MAP4K3, MAPK1, ATP6V1A, ACVR2A, UBE2K, EIF4A2, RARS, FARSB, HARS, UBE2W, MAPK8, CSNK1G3, MAP3K13, EIF2AK4, SRXN1, GPN1, ACTR3B, BMPR2, DCK, ADRBK2, ASNS, IARS, DGKE, LARS, SUPV3L1, PRKAA2, KIF21A…	747	1326	19235	1.74771	9.93263e-05	1.10367e-05	0.000337727
GOTERM_MF_FAT	GO:0017076~purine nucleotide binding	126	16.6887	2.53651e-07	DYNC1LI1, FASTKD2, RAB9B, RAB1A, ATP2B1, PRKAR2B, KDM1A, DDX24, RALB, NMNAT2, MAGI3, OPA1, MAGI1, PIK3CB, WNK3, CDKL5, MARK1, MAP4K3, NME5, MAPK1, RND1, RAB18, RARS, DLD, HARS, MAPK8, ARL8B, CSNK1G3, EIF2AK4, SRXN1, GPN1, ACADSB, ACTR3B, BMPR2, ADRBK2, URGCP, KRAS, SUPV3L1, HCN1, KIF3A, MAP2K4, GARS, SACS, YTHDC2, AFG3L2, DOCK3, ATAD1, DDX6, EPHA5, EPHA4, EPHA7, HSPA12A, PLK2, ATP2A2, ARF3, DYRK1…	551	1918	12983	1.54791	0.000203661	0.000101836	0.000389545
GOTERM_MF_FAT	GO:0000166~nucleotide binding	139	18.4106	1.53477e-06	DYNC1LI1, FASTKD2, RAB9B, LEMD3, RAB1A, ATP2B1, PRKAR2B, KDM1A, ODF2L, DDX24, RALB, NMNAT2, MAGI3, OPA1, MAGI1, PIK3CB, WNK3, CDKL5, MARK1, MAP4K3, NME5, MAPK1, NNT, RND1, RAB18, RARS, DLD, HARS, MAPK8, CSNK1G3, ARL8B, EIF2AK4, SRXN1, MDH1, GPN1, ACADSB, ACTR3B, BMPR2, ADRBK2, MYEF2, URGCP, KRAS, SUPV3L1, HCN1, KIF3A, MAP2K4, GARS, SACS, YTHDC2, AFG3L2, VDAC3, DOCK3, ATAD1, DDX6, EPHA5, EPHA4, EP…	551	2245	12983	1.45889	0.00123167	0.000410724	0.00235702
SP_PIR_KEYWORDS	ATP	27	3.57616	1.74522e-06	DCK, ADRBK2, ATP2B1, PRKAA2, HSPA8, MAP2K4, ATP1A3, PRKCI, GARS, ATP1A1, CDK7, MAPK10, PFKM, PRKCE, CDK5, PRKCB, DDX6, ACVR2A, MAPK1, RPS6KA3, ATP2A2, GSK3B, MAPK14, DYRK1A, HARS, MAPK8, ABCC5	747	236	19235	2.94594	0.000718775	5.99176e-05	0.00244469
GOTERM_MF_FAT	GO:0001883~purine nucleoside binding	106	14.0397	2.28177e-06	DYNC1LI1, FASTKD2, RAB1A, ATP2B1, KDM1A, PRKAR2B, DDX24, NMNAT2, MAGI3, MAGI1, PIK3CB, WNK3, CDKL5, MARK1, MAP4K3, NME5, MAPK1, RAB18, RARS, DLD, HARS, MAPK8, ARL8B, CSNK1G3, EIF2AK4, SRXN1, GPN1, ACADSB, ACTR3B, BMPR2, ADRBK2, KRAS, SUPV3L1, HCN1, KIF3A, MAP2K4, SACS, GARS, YTHDC2, AFG3L2, ATAD1, DDX6, EPHA5, EPHA4, HSPA12A, EPHA7, PLK2, ATP2A2, DYRK1A, PSMC1, THNSL1, SCN8A, PIP4K2C, MYH10, NARS…	551	1601	12983	1.56005	0.00183059	0.000457962	0.0035042
GOTERM_BP_FAT	GO:0016310~phosphorylation	64	8.47682	2.58287e-06	UQCRC2, NUAK1, NDUFAB1, CAMKK2, PAK3, ATP5L, PAK1, ATP5H, NDUFS1, CDK14, PIK3CB, PRKCI, NDUFC2, NEK10, ATP6V1H, WNK3, CDK7, PRKCE, ATP6V1D, CDK5, CDKL5, MARK1, PRKCB, ATP6V1C1, MAP4K3, MAPK1, ATP6V1A, ACVR2A, EIF2S1, DLD, ATP5C1, MAPK8, CSNK1G3, MAP3K13, UGP2, EIF2AK4, NDUFB5, BMPR2, ADRBK2, ATP6V1B2, GNPTAB, PRKAA2, AGK, PIK3R1, DCLK1, NDUFA5, NDUFA8, NDUFA9, PDK3, LRRN3, MAP2K4, MAPK10, SOD1, E…	587	800	13528	1.84368	0.00575609	0.000339514	0.00449828
GOTERM_MF_FAT	GO:0001882~nucleoside binding	106	14.0397	3.19067e-06	DYNC1LI1, FASTKD2, RAB1A, ATP2B1, KDM1A, PRKAR2B, DDX24, NMNAT2, MAGI3, MAGI1, PIK3CB, WNK3, CDKL5, MARK1, MAP4K3, NME5, MAPK1, RAB18, RARS, DLD, HARS, MAPK8, ARL8B, CSNK1G3, EIF2AK4, SRXN1, GPN1, ACADSB, ACTR3B, BMPR2, ADRBK2, KRAS, SUPV3L1, HCN1, KIF3A, MAP2K4, SACS, GARS, YTHDC2, AFG3L2, ATAD1, DDX6, EPHA5, EPHA4, HSPA12A, EPHA7, PLK2, ATP2A2, DYRK1A, PSMC1, THNSL1, SCN8A, PIP4K2C, MYH10, NARS…	551	1612	12983	1.5494	0.00255883	0.000512291	0.00489999
GOTERM_MF_FAT	GO:0032559~adenyl ribonucleotide binding	100	13.245	3.36979e-06	DYNC1LI1, FASTKD2, RAB1A, ATP2B1, PRKAR2B, DDX24, NMNAT2, MAGI3, MAGI1, PIK3CB, WNK3, MARK1, CDKL5, MAP4K3, MAPK1, NME5, RAB18, RARS, HARS, MAPK8, CSNK1G3, EIF2AK4, SRXN1, GPN1, ACTR3B, BMPR2, ADRBK2, SUPV3L1, HCN1, KIF3A, MAP2K4, SACS, GARS, YTHDC2, AFG3L2, ATAD1, DDX6, EPHA5, EPHA4, HSPA12A, EPHA7, ATP2A2, PLK2, DYRK1A, PSMC1, THNSL1, SCN8A, PIP4K2C, MYH10, NARS, NUAK1, PPIP5K2, CAMKK2, HSPH1, …	551	1497	12983	1.57399	0.00270229	0.000450889	0.00517506
GOTERM_MF_FAT	GO:0005524~ATP binding	98	12.9801	5.87529e-06	DYNC1LI1, FASTKD2, RAB1A, ATP2B1, DDX24, NMNAT2, MAGI3, MAGI1, PIK3CB, WNK3, MARK1, CDKL5, MAP4K3, MAPK1, NME5, RAB18, RARS, HARS, MAPK8, CSNK1G3, EIF2AK4, SRXN1, GPN1, ACTR3B, BMPR2, ADRBK2, SUPV3L1, KIF3A, MAP2K4, SACS, GARS, YTHDC2, AFG3L2, ATAD1, DDX6, EPHA5, EPHA4, HSPA12A, EPHA7, ATP2A2, PLK2, DYRK1A, PSMC1, THNSL1, SCN8A, PIP4K2C, MYH10, NARS, NUAK1, PPIP5K2, CAMKK2, HSPH1, ACTR2, PAK3, PA…	551	1477	12983	1.5634	0.00470676	0.000673754	0.00902264
GOTERM_MF_FAT	GO:0030554~adenyl nucleotide binding	103	13.6424	6.19699e-06	DYNC1LI1, FASTKD2, RAB1A, ATP2B1, KDM1A, PRKAR2B, DDX24, NMNAT2, MAGI3, MAGI1, PIK3CB, WNK3, MARK1, CDKL5, MAP4K3, NME5, MAPK1, RAB18, RARS, DLD, HARS, MAPK8, CSNK1G3, EIF2AK4, SRXN1, GPN1, ACADSB, ACTR3B, BMPR2, ADRBK2, SUPV3L1, HCN1, KIF3A, MAP2K4, SACS, GARS, YTHDC2, AFG3L2, ATAD1, DDX6, EPHA5, EPHA4, HSPA12A, EPHA7, ATP2A2, PLK2, DYRK1A, PSMC1, THNSL1, SCN8A, PIP4K2C, MYH10, NARS, NUAK1, PPIP…	551	1577	12983	1.53897	0.00496384	0.000621832	0.00951666
SMART	SM00220:S_TKc	27	3.57616	1.16909e-05	NUAK1, ADRBK2, CAMKK2, PAK3, PAK1, PRKAA2, DCLK1, CDK14, MAP2K4, PRKCI, WNK3, CDK7, MAPK10, PRKCE, CDK5, MARK1, CDKL5, PRKCB, MAP4K3, RPS6KA6, MAPK1, RPS6KA3, PLK2, MAPK14, GSK3B, DYRK1A, MAPK8	361	259	9079	2.62177	0.00242877	0.00242877	0.0147464
INTERPRO	IPR002290:Serine/threonine protein kinase	27	3.57616	3.5475e-05	NUAK1, ADRBK2, CAMKK2, PAK3, PAK1, PRKAA2, DCLK1, CDK14, MAP2K4, PRKCI, WNK3, CDK7, MAPK10, PRKCE, CDK5, MARK1, CDKL5, PRKCB, MAP4K3, RPS6KA6, MAPK1, RPS6KA3, PLK2, MAPK14, GSK3B, DYRK1A, MAPK8	699	259	16659	2.48448	0.0410992	0.0410992	0.0572341
SP_PIR_KEYWORDS	serine/threonine-protein kinase	33	4.37086	3.73529e-05	NUAK1, BMPR2, ADRBK2, CAMKK2, PAK3, PRKAA2, PAK1, CDK14, DCLK1, MAP2K4, PRKCI, NEK10, WNK3, CDK7, MAPK10, PRKCE, CDK5, MARK1, CDKL5, PRKCB, MAP4K3, MAPK1, RPS6KA6, ACVR2A, RPS6KA3, PLK2, MAPK14, GSK3B, DYRK1A, MAPK8, CSNK1G3, MAP3K13, EIF2AK4	747	381	19235	2.23029	0.0152719	0.00102545	0.0523114
INTERPRO	IPR017442:Serine/threonine protein kinase-related	33	4.37086	5.0293e-05	NUAK1, BMPR2, ADRBK2, CAMKK2, PAK3, PRKAA2, PAK1, CDK14, DCLK1, MAP2K4, PRKCI, NEK10, WNK3, CDK7, MAPK10, PRKCE, CDK5, MARK1, CDKL5, PRKCB, MAP4K3, MAPK1, RPS6KA6, ACVR2A, RPS6KA3, PLK2, MAPK14, GSK3B, DYRK1A, MAPK8, CSNK1G3, MAP3K13, EIF2AK4	699	359	16659	2.19074	0.0577626	0.0293109	0.0811318
INTERPRO	IPR008271:Serine/threonine protein kinase, active site	32	4.23841	9.12139e-05	NUAK1, BMPR2, ADRBK2, CAMKK2, PAK3, PRKAA2, PAK1, CDK14, DCLK1, MAP2K4, PRKCI, WNK3, CDK7, MAPK10, PRKCE, CDK5, MARK1, CDKL5, PRKCB, MAP4K3, RPS6KA6, ACVR2A, MAPK1, RPS6KA3, PLK2, MAPK14, GSK3B, DYRK1A, MAPK8, CSNK1G3, MAP3K13, EIF2AK4	699	354	16659	2.15436	0.102292	0.0266171	0.147099
SP_PIR_KEYWORDS	phosphotransferase	21	2.78146	0.000112979	PIK3CB, PDK3, MAP2K4, DCK, PRKCI, ADRBK2, CDK7, PFKM, MAPK10, PRKCE, CDK5, PRKCB, MAPK1, PRKAR2B, ACVR2A, RPS6KA3, MAPK14, GSK3B, MAPK8, PRKAA2, PIK3R1	747	201	19235	2.69026	0.0454831	0.00211367	0.158145
UP_SEQ_FEATURE	nucleotide phosphate-binding region:ATP	62	8.21192	0.00012654	DYNC1LI1, NUAK1, CAMKK2, ACTR2, PAK3, DDX24, PAK1, NSF, CDK14, NMNAT2, MAGI3, MAGI1, PRKCI, NEK10, WNK3, PFKM, CDK7, PRKCE, CDK5, CDKL5, MARK1, PRKCB, MAP4K3, MAPK1, ATP6V1A, ACVR2A, EIF4A2, MAPK8, CSNK1G3, MAP3K13, SRXN1, EIF2AK4, BMPR2, DCK, ADRBK2, SUPV3L1, PRKAA2, KIF21A, DCLK1, KIF3A, PDK3, MAP2K4, GARS, YTHDC2, MAPK10, AFG3L2, ATAD1, DDX6, ATRX, EPHA5, EPHA4, RPS6KA6, EPHA7, RPS6KA3, PLK2, …	746	962	19113	1.65123	0.208828	0.110522	0.215377
SP_PIR_KEYWORDS	kinase	48	6.35762	0.000128053	NUAK1, NELL2, DCK, PPIP5K2, BMPR2, ADRBK2, CAMKK2, PRKAR2B, DGKE, PAK3, PRKAA2, PAK1, AGK, CDK14, DCLK1, CNKSR2, PIK3CB, PDK3, MAP2K4, PRKCI, NEK10, WNK3, CDK7, MAPK10, PFKM, PRKCE, CDK5, CDKL5, MARK1, PRKCB, MAP4K3, EPHA5, MAPK1, RPS6KA6, ACVR2A, EPHA4, RPS6KA3, EPHA7, PLK2, MAPK14, GSK3B, DYRK1A, MAPK8, CSNK1G3, MAP3K13, PIP4K2C, EIF2AK4, CALM1	747	688	19235	1.79649	0.0513936	0.00210823	0.179228
GOTERM_MF_FAT	GO:0004674~protein serine/threonine kinase activity	35	4.63576	0.000349431	NUAK1, BMPR2, ADRBK2, FKBP1A, CAMKK2, PAK3, PRKAA2, PAK1, CDK14, DCLK1, MAP2K4, PRKCI, NEK10, WNK3, CDK7, MAPK10, PRKCE, CDK5, MARK1, CDKL5, GTF2H1, PRKCB, MAP4K3, MAPK1, RPS6KA6, ACVR2A, RPS6KA3, PLK2, MAPK14, GSK3B, DYRK1A, MAPK8, CSNK1G3, MAP3K13, EIF2AK4	551	430	12983	1.91789	0.244701	0.013275	0.535297
UP_SEQ_FEATURE	binding site:ATP	39	5.16556	0.000361397	NUAK1, BMPR2, ADRBK2, CAMKK2, IARS, PAK3, LARS, PRKAA2, PAK1, CDK14, DCLK1, PDK3, MAP2K4, PRKCI, NEK10, WNK3, CDK7, MAPK10, PRKCE, CDK5, MARK1, CDKL5, PRKCB, MAP4K3, EPHA5, MAPK1, RPS6KA6, ACVR2A, EPHA4, RPS6KA3, EPHA7, PLK2, MAPK14, GSK3B, DYRK1A, MAPK8, CSNK1G3, MAP3K13, EIF2AK4	746	542	19113	1.84355	0.487814	0.154026	0.613958
SP_PIR_KEYWORDS	transferase	79	10.4636	0.000664156	NDST3, NUAK1, PPIP5K2, EPT1, CAMKK2, CDS2, GOT2, GOT1, PAK3, B3GALNT1, PAK1, OGT, PTDSS1, CDK14, NMNAT2, WBSCR17, PIK3CB, PIGW, UGCG, PRKCI, NEK10, WNK3, PFKM, CDK7, CDS1, PRKCE, CDK5, CDKL5, MARK1, PRKCB, PGM2L1, MAP4K3, MAPK1, ACVR2A, ZDHHC13, MAPK8, CSNK1G3, MAP3K13, MTFMT, EIF2AK4, CLOCK, UGP2, BMPR2, DCK, ST8SIA1, ADRBK2, HPRT1, EXTL2, SULT4A1, ZDHHC21, GNPTAB, DGKE, NAA50, B3GNT1, HS6ST2, P…	747	1394	19235	1.45927	0.239457	0.0097282	0.926344
INTERPRO	IPR017441:Protein kinase, ATP binding site	35	4.63576	0.00082546	NUAK1, BMPR2, ADRBK2, CAMKK2, PAK3, PRKAA2, PAK1, CDK14, DCLK1, MAP2K4, PRKCI, WNK3, CDK7, MAPK10, PRKCE, CDK5, MARK1, CDKL5, PRKCB, MAP4K3, EPHA5, MAPK1, RPS6KA6, ACVR2A, EPHA4, RPS6KA3, EPHA7, PLK2, MAPK14, GSK3B, DYRK1A, MAPK8, CSNK1G3, MAP3K13, EIF2AK4	699	455	16659	1.83328	0.623532	0.130259	1.32383
UP_SEQ_FEATURE	domain:Protein kinase	33	4.37086	0.00161546	NUAK1, BMPR2, ADRBK2, CAMKK2, PAK3, PAK1, PRKAA2, CDK14, DCLK1, MAP2K4, PRKCI, NEK10, WNK3, CDK7, MAPK10, PRKCE, CDK5, MARK1, CDKL5, PRKCB, EPHA5, MAP4K3, MAPK1, ACVR2A, EPHA4, EPHA7, PLK2, MAPK14, GSK3B, DYRK1A, MAPK8, CSNK1G3, MAP3K13	746	469	19113	1.80273	0.949844	0.347874	2.71701
INTERPRO	IPR000719:Protein kinase, core	35	4.63576	0.00176852	NUAK1, BMPR2, ADRBK2, CAMKK2, PAK3, PRKAA2, PAK1, CDK14, DCLK1, MAP2K4, PRKCI, NEK10, WNK3, CDK7, MAPK10, PRKCE, CDK5, MARK1, CDKL5, PRKCB, MAP4K3, EPHA5, MAPK1, RPS6KA6, ACVR2A, RPS6KA3, EPHA7, PLK2, MAPK14, GSK3B, DYRK1A, MAPK8, CSNK1G3, MAP3K13, EIF2AK4	699	476	16659	1.7524	0.876808	0.230297	2.81614
GOTERM_MF_FAT	GO:0004672~protein kinase activity	42	5.56291	0.00205475	KCNH1, FASTKD2, NUAK1, BMPR2, ADRBK2, FKBP1A, CAMKK2, PAK3, PRKAA2, PAK1, CDK14, DCLK1, PDK3, MAP2K4, PRKCI, NEK10, WNK3, CDK7, MAPK10, PRKCE, CDK5, CDKL5, MARK1, GTF2H1, PRKCB, MAP4K3, EPHA5, MAPK1, RPS6KA6, ACVR2A, EPHA4, RPS6KA3, EPHA7, PLK2, MAPK14, GSK3B, DYRK1A, MAPK8, CSNK1G3, MAP3K13, EIF2AK4, KCNH5	551	606	12983	1.63305	0.808268	0.0474171	3.10947
UP_SEQ_FEATURE	active site:Proton acceptor	42	5.56291	0.00220402	ACADSB, NUAK1, BMPR2, ADRBK2, CAMKK2, PAK3, PRKAA2, PAK1, CDK14, DCLK1, MAP2K4, PRKCI, NEK10, WNK3, CDK7, MAPK10, PFKM, PRKCE, CDK5, CDKL5, MARK1, PRKCB, MAP4K3, EPHA5, MAPK1, RPS6KA6, ACVR2A, EPHA4, RPS6KA3, EPHA7, PLK2, MAPK14, GSK3B, DYRK1A, DLD, MAPK8, CSNK1G3, HDAC8, MAP3K13, PMPCB, EIF2AK4, MDH1	746	658	19113	1.63536	0.983163	0.335297	3.68952
GOTERM_BP_FAT	GO:0006468~protein amino acid phosphorylation	41	5.43046	0.0223093	NUAK1, BMPR2, ADRBK2, CAMKK2, PAK3, PRKAA2, PAK1, CDK14, DCLK1, PIK3CB, PDK3, MAP2K4, LRRN3, PRKCI, NEK10, WNK3, CDK7, MAPK10, SOD1, PRKCE, CDK5, MARK1, CDKL5, PRKCB, MAP4K3, EPHA5, MAPK1, RPS6KA6, ACVR2A, EPHA4, RPS6KA3, EPHA7, PLK2, MAPK14, GSK3B, EIF2S1, DYRK1A, MAPK8, CSNK1G3, MAP3K13, EIF2AK4	587	667	13528	1.41662	1	0.323551	32.4933
Annotation Cluster 6	Enrichment Score: 4.267702609059588
Category	Term	Count	%	PValue	Genes	List Total	Pop Hits	Pop Total	Fold Enrichment	Bonferroni	Benjamini	FDR
SP_PIR_KEYWORDS	synapse	27	3.57616	2.39848e-07	SYT1, GRIP1, GABRB2, GLRA3, RIMS1, SYP, DMXL2, SV2B, SV2A, SNAP25, GABRG2, PHACTR1, SVOP, GLRB, GABRA1, GABRA4, NLGN1, GRIN2A, GRIA3, PJA2, CADPS, CBLN4, GRIA2, STXBP5, GRIA1, TPRG1L, GAP43	747	213	19235	3.26404	9.88126e-05	1.23521e-05	0.00033598
GOTERM_CC_FAT	GO:0045202~synapse	38	5.03311	1.17917e-06	ALS2, SYT1, YWHAZ, RAB3C, GABRB2, GRIP1, GLRA3, ATP6V1G2, CACNB4, RIMS1, SYP, DMXL2, SV2B, SV2A, SNAP25, SCAMP1, GABRG2, PHACTR1, SVOP, GLRB, KCND2, GABRA1, GABRA4, NLGN1, GRIN2A, GRIA3, CDK5, PJA2, CADPS, CBLN4, EPHA7, MAGEE1, GRIA2, STXBP5, GRIA1, TPRG1L, GAP43, MYH10	568	355	12782	2.40883	0.000522235	0.000104469	0.00166912
GOTERM_CC_FAT	GO:0044456~synapse part	30	3.97351	1.49189e-06	ALS2, SYT1, YWHAZ, RAB3C, GABRB2, GRIP1, GLRA3, ATP6V1G2, RIMS1, SYP, DMXL2, SV2B, SV2A, SCAMP1, GABRG2, SVOP, GLRB, KCND2, GABRA1, GABRA4, NLGN1, GRIN2A, GRIA3, PJA2, EPHA7, MAGEE1, GRIA2, STXBP5, GRIA1, TPRG1L	568	246	12782	2.74433	0.000660688	0.000110145	0.00211177
SP_PIR_KEYWORDS	cell junction	32	4.23841	0.000203843	SYT1, GABRB2, GRIP1, GLRA3, CLDN12, RIMS1, SYP, DMXL2, SV2B, SSX2IP, SV2A, PAK1, SNAP25, GABRG2, PHACTR1, MAGI3, SVOP, GLRB, GABRA1, MAGI1, GABRA4, NLGN1, GRIN2A, GRIA3, PJA2, CADPS, CBLN4, GRIA2, STXBP5, GRIA1, TPRG1L, GAP43	747	399	19235	2.06514	0.0805614	0.00322525	0.285166
SP_PIR_KEYWORDS	postsynaptic cell membrane	13	1.72185	0.00115151	GABRG2, GLRB, GABRA1, GABRA4, GRIP1, GABRB2, GLRA3, GRIN2A, NLGN1, GRIA3, PJA2, GRIA2, GRIA1	747	110	19235	3.04314	0.377925	0.0156986	1.60101
GOTERM_CC_FAT	GO:0045211~postsynaptic membrane	15	1.98675	0.00265877	GABRG2, GLRB, GABRA1, GABRA4, GRIP1, GABRB2, GLRA3, NLGN1, GRIN2A, GRIA3, PJA2, EPHA7, MAGEE1, GRIA2, GRIA1	568	135	12782	2.50039	0.692538	0.0258685	3.69842
GOTERM_CC_FAT	GO:0030054~cell junction	37	4.90066	0.0050768	SYT1, SCN1A, GABRB2, GRIP1, GLRA3, SLC38A6, CLDN12, RIMS1, SYP, DMXL2, SV2B, SSX2IP, SV2A, PAK1, SNAP25, GABRG2, PHACTR1, MAGI3, SVOP, GLRB, GABRA1, MAGI1, GABRA4, SCN2A, NLGN1, GRIN2A, GRIA3, PJA2, CADPS, CBLN4, RND1, GRIA2, STXBP5, GRIA1, TPRG1L, GAP43, SPTAN1	568	518	12782	1.60739	0.8951	0.0432478	6.9512
Annotation Cluster 7	Enrichment Score: 3.2628394716007074
Category	Term	Count	%	PValue	Genes	List Total	Pop Hits	Pop Total	Fold Enrichment	Bonferroni	Benjamini	FDR
GOTERM_BP_FAT	GO:0006119~oxidative phosphorylation	19	2.51656	1.79808e-07	UQCRC2, NDUFA5, NDUFB5, NDUFA8, NDUFA9, NDUFC2, NDUFAB1, ATP6V1H, ATP6V1B2, ATP6V1D, ATP6V1C1, ATP6V1A, DLD, ATP5C1, ATP6V0A1, ATP5L, ATP5A1, ATP5H, NDUFS1	587	98	13528	4.4681	0.00040179	5.02325e-05	0.000313156
KEGG_PATHWAY	hsa00190:Oxidative phosphorylation	20	2.64901	6.71173e-06	UQCRC2, NDUFA5, NDUFB5, NDUFA8, NDUFA9, NDUFC2, NDUFAB1, ATP6V1H, ATP6V1G2, ATP6V1B2, UQCRFS1, ATP6V1D, ATP6V1C1, ATP6V1A, ATP5C1, ATP6V0A1, ATP5L, ATP5A1, ATP5H, NDUFS1	237	130	5085	3.30088	0.000992846	0.000496546	0.00799601
GOTERM_MF_FAT	GO:0015077~monovalent inorganic cation transmembrane transporter activity	17	2.25166	7.22939e-06	SLC9A7, SLC8A1, ATP1A3, ATP6V1H, ATP1A1, ATP6V1G2, ATP6V1B2, UQCRFS1, ATP6V1D, ATP6V1C1, ATP6V1A, NNT, ATP5C1, ATP6V0A1, ATP5L, ATP5A1, ATP5H	551	104	12983	3.85158	0.0057884	0.000644817	0.011102
GOTERM_BP_FAT	GO:0009142~nucleoside triphosphate biosynthetic process	17	2.25166	7.4436e-06	ATP1A3, ATP6V1H, ATP1A1, ATP6V1B2, ATP6V1D, ATP6V1C1, ATP2B1, NME5, ATP6V1A, ATP2A2, ATP8A2, ATP5C1, ATP6V0A1, ATP5L, ATP5A1, ATP5H, TBPL1	587	102	13528	3.841	0.0164989	0.00083148	0.0129631
GOTERM_BP_FAT	GO:0009205~purine ribonucleoside triphosphate metabolic process	18	2.38411	1.11675e-05	ATP1A3, ATP6V1H, ATP1A1, ATP6V1B2, ATP6V1D, ATP6V1C1, ATP2B1, NME5, ATP6V1A, ATP2A2, ATP8A2, ATP5C1, ATP6V0A1, ATP5L, RAB11A, ATP5A1, ATP5H, NDUFS1	587	117	13528	3.54554	0.0246506	0.00118784	0.0194478
SP_PIR_KEYWORDS	Hydrogen ion transport	11	1.45695	1.2451e-05	ATP6V1C1, ATP6V1A, ATP5C1, ATP6V1H, ATP6V0A1, ATP5L, ATP6V1G2, ATP6V1B2, ATP5A1, ATP6V1D, ATP5H	747	48	19235	5.90096	0.00511673	0.000366352	0.0174401
GOTERM_BP_FAT	GO:0009199~ribonucleoside triphosphate metabolic process	18	2.38411	1.2533e-05	ATP1A3, ATP6V1H, ATP1A1, ATP6V1B2, ATP6V1D, ATP6V1C1, ATP2B1, NME5, ATP6V1A, ATP2A2, ATP8A2, ATP5C1, ATP6V0A1, ATP5L, RAB11A, ATP5A1, ATP5H, NDUFS1	587	118	13528	3.51549	0.0276227	0.00127243	0.0218254
GOTERM_BP_FAT	GO:0009141~nucleoside triphosphate metabolic process	19	2.51656	1.36831e-05	ATP1A3, ATP6V1H, ATP1A1, ATP6V1B2, ATP6V1D, ATP6V1C1, ATP2B1, NME5, ATP6V1A, ATP2A2, ATP8A2, ATP5C1, ATP6V0A1, ATP5L, RAB11A, ATP5A1, ATP5H, NDUFS1, TBPL1	587	131	13528	3.34255	0.030119	0.00132876	0.023828
GOTERM_BP_FAT	GO:0009206~purine ribonucleoside triphosphate biosynthetic process	16	2.11921	1.93474e-05	ATP1A3, ATP6V1H, ATP1A1, ATP6V1B2, ATP6V1D, ATP6V1C1, ATP2B1, NME5, ATP6V1A, ATP2A2, ATP8A2, ATP5C1, ATP6V0A1, ATP5L, ATP5A1, ATP5H	587	98	13528	3.76261	0.0423202	0.00148998	0.0336904
GOTERM_BP_FAT	GO:0009144~purine nucleoside triphosphate metabolic process	18	2.38411	1.96082e-05	ATP1A3, ATP6V1H, ATP1A1, ATP6V1B2, ATP6V1D, ATP6V1C1, ATP2B1, NME5, ATP6V1A, ATP2A2, ATP8A2, ATP5C1, ATP6V0A1, ATP5L, RAB11A, ATP5A1, ATP5H, NDUFS1	587	122	13528	3.40023	0.0428782	0.0014127	0.0341445
GOTERM_CC_FAT	GO:0016469~proton-transporting two-sector ATPase complex	11	1.45695	2.13198e-05	ATP6V1C1, ATP6V1A, ATP5C1, ATP6V1H, ATP6V0A1, ATP5L, ATP6V1G2, ATP6V1B2, ATP5A1, ATP6V1D, ATP5H	568	45	12782	5.50086	0.00940032	0.000858248	0.0301744
GOTERM_BP_FAT	GO:0009145~purine nucleoside triphosphate biosynthetic process	16	2.11921	2.19086e-05	ATP1A3, ATP6V1H, ATP1A1, ATP6V1B2, ATP6V1D, ATP6V1C1, ATP2B1, NME5, ATP6V1A, ATP2A2, ATP8A2, ATP5C1, ATP6V0A1, ATP5L, ATP5A1, ATP5H	587	99	13528	3.72461	0.0477867	0.00152902	0.0381496
GOTERM_BP_FAT	GO:0009201~ribonucleoside triphosphate biosynthetic process	16	2.11921	2.19086e-05	ATP1A3, ATP6V1H, ATP1A1, ATP6V1B2, ATP6V1D, ATP6V1C1, ATP2B1, NME5, ATP6V1A, ATP2A2, ATP8A2, ATP5C1, ATP6V0A1, ATP5L, ATP5A1, ATP5H	587	99	13528	3.72461	0.0477867	0.00152902	0.0381496
GOTERM_BP_FAT	GO:0006754~ATP biosynthetic process	15	1.98675	2.66035e-05	ATP1A3, ATP6V1H, ATP1A1, ATP6V1B2, ATP6V1D, ATP6V1C1, ATP2B1, ATP6V1A, ATP2A2, ATP8A2, ATP5C1, ATP5L, ATP6V0A1, ATP5A1, ATP5H	587	89	13528	3.88416	0.0577264	0.00180018	0.0463231
GOTERM_BP_FAT	GO:0015985~energy coupled proton transport, down electrochemical gradient	10	1.3245	4.13766e-05	ATP6V1C1, ATP6V1A, ATP5C1, ATP6V1H, ATP6V0A1, ATP5L, ATP6V1B2, ATP5A1, ATP6V1D, ATP5H	587	40	13528	5.7615	0.0883313	0.00263876	0.0720379
GOTERM_BP_FAT	GO:0015986~ATP synthesis coupled proton transport	10	1.3245	4.13766e-05	ATP6V1C1, ATP6V1A, ATP5C1, ATP6V1H, ATP6V0A1, ATP5L, ATP6V1B2, ATP5A1, ATP6V1D, ATP5H	587	40	13528	5.7615	0.0883313	0.00263876	0.0720379
GOTERM_BP_FAT	GO:0046034~ATP metabolic process	16	2.11921	4.45582e-05	ATP1A3, ATP6V1H, ATP1A1, ATP6V1B2, ATP6V1D, ATP6V1C1, ATP2B1, ATP6V1A, ATP2A2, ATP8A2, ATP5C1, ATP5L, ATP6V0A1, ATP5A1, ATP5H, NDUFS1	587	105	13528	3.51177	0.0947914	0.002688	0.0775751
GOTERM_BP_FAT	GO:0015992~proton transport	12	1.5894	5.33201e-05	ATP6V1C1, ATP6V1A, NNT, ATP5C1, ATP6V1H, ATP6V0A1, ATP5L, ATP6V1G2, ATP6V1B2, ATP5A1, ATP6V1D, ATP5H	587	61	13528	4.53364	0.112346	0.00305107	0.0928227
GOTERM_MF_FAT	GO:0042625~ATPase activity, coupled to transmembrane movement of ions	13	1.72185	5.88884e-05	ATP1A3, ATP6V1H, ATP1A1, ATP6V1G2, ATP6V1B2, ATP6V1D, ATP6V1C1, ATP2B1, ATP6V1A, ATP2A2, ATP8A2, ATP5C1, ATP5A1	551	74	12983	4.13938	0.0461881	0.00428976	0.0904002
GOTERM_BP_FAT	GO:0009259~ribonucleotide metabolic process	19	2.51656	6.5722e-05	ATP1A3, ATP6V1H, ATP1A1, ATP6V1B2, ATP6V1D, ATP2B1, ATP6V1C1, NME5, ATP6V1A, ATP2A2, ATP8A2, ATP5C1, ATP6V0A1, ATP5L, RAB11A, ATP5A1, ENTPD4, ATP5H, NDUFS1	587	147	13528	2.97873	0.136614	0.0034103	0.114401
GOTERM_MF_FAT	GO:0022890~inorganic cation transmembrane transporter activity	19	2.51656	7.00417e-05	SLC9A7, SLC8A1, ATP1A3, ATP6V1H, ATP1A1, ATP6V1G2, ATP6V1B2, UQCRFS1, ATP6V1D, ATP6V1C1, ATP2B1, ATP6V1A, NNT, ATP2A2, ATP5C1, ATP6V0A1, ATP5L, ATP5A1, ATP5H	551	151	12983	2.96483	0.0546929	0.00467616	0.107513
GOTERM_BP_FAT	GO:0006818~hydrogen transport	12	1.5894	7.26046e-05	ATP6V1C1, ATP6V1A, NNT, ATP5C1, ATP6V1H, ATP6V0A1, ATP5L, ATP6V1G2, ATP6V1B2, ATP5A1, ATP6V1D, ATP5H	587	63	13528	4.38971	0.149794	0.00368132	0.126374
GOTERM_CC_FAT	GO:0033178~proton-transporting two-sector ATPase complex, catalytic domain	7	0.927152	8.71936e-05	ATP6V1C1, ATP6V1A, ATP5C1, ATP6V1H, ATP6V1B2, ATP5A1, ATP6V1D	568	18	12782	8.75137	0.0378919	0.00192956	0.123353
GOTERM_BP_FAT	GO:0009150~purine ribonucleotide metabolic process	18	2.38411	9.65492e-05	ATP1A3, ATP6V1H, ATP1A1, ATP6V1B2, ATP6V1D, ATP6V1C1, ATP2B1, NME5, ATP6V1A, ATP2A2, ATP8A2, ATP5C1, ATP6V0A1, ATP5L, RAB11A, ATP5A1, ATP5H, NDUFS1	587	138	13528	3.006	0.194102	0.00478403	0.168019
GOTERM_MF_FAT	GO:0015078~hydrogen ion transmembrane transporter activity	14	1.8543	0.000101002	ATP6V1C1, ATP6V1A, SLC9A7, NNT, ATP5C1, ATP6V0A1, ATP5L, ATP6V1H, ATP6V1G2, ATP5A1, ATP6V1B2, UQCRFS1, ATP5H, ATP6V1D	551	90	12983	3.6653	0.0779065	0.0062197	0.155002
GOTERM_MF_FAT	GO:0019829~cation-transporting ATPase activity	9	1.19205	0.000104273	ATP6V1C1, ATP2B1, ATP6V1A, ATP2A2, ATP5C1, ATP6V1H, ATP6V1B2, ATP5A1, ATP6V1D	551	36	12983	5.89065	0.0803257	0.00596327	0.160019
GOTERM_BP_FAT	GO:0009152~purine ribonucleotide biosynthetic process	16	2.11921	0.000156623	ATP1A3, ATP6V1H, ATP1A1, ATP6V1B2, ATP6V1D, ATP6V1C1, ATP2B1, NME5, ATP6V1A, ATP2A2, ATP8A2, ATP5C1, ATP6V0A1, ATP5L, ATP5A1, ATP5H	587	117	13528	3.15159	0.295369	0.00697716	0.272428
GOTERM_BP_FAT	GO:0006163~purine nucleotide metabolic process	21	2.78146	0.00016485	ATP1A3, ATP6V1H, ATP1A1, ATP6V1B2, CACNB4, HPRT1, ATP6V1D, ATP2B1, ATP6V1C1, NME5, ATP6V1A, ATP2A2, ATP8A2, ATP5C1, ATP6V0A1, ATP5L, RAB11A, GUCY1B3, ATP5A1, ATP5H, NDUFS1	587	186	13528	2.60197	0.308208	0.00706092	0.286718
GOTERM_MF_FAT	GO:0015405~P-P-bond-hydrolysis-driven transmembrane transporter activity	16	2.11921	0.000196073	TIMM17A, ATP1A3, ATP6V1H, ATP1A1, ATP6V1G2, ATP6V1B2, TIMM23, ATP6V1D, ATP2B1, ATP6V1C1, ATP6V1A, ATP2A2, ATP8A2, ATP5C1, ATP5A1, ABCC5	551	122	12983	3.09018	0.145691	0.00979313	0.300698
GOTERM_MF_FAT	GO:0015399~primary active transmembrane transporter activity	16	2.11921	0.000196073	TIMM17A, ATP1A3, ATP6V1H, ATP1A1, ATP6V1G2, ATP6V1B2, TIMM23, ATP6V1D, ATP2B1, ATP6V1C1, ATP6V1A, ATP2A2, ATP8A2, ATP5C1, ATP5A1, ABCC5	551	122	12983	3.09018	0.145691	0.00979313	0.300698
GOTERM_BP_FAT	GO:0034220~ion transmembrane transport	10	1.3245	0.000219576	ATP6V1C1, ATP6V1A, ATP5C1, ATP6V1H, ATP6V0A1, ATP5L, ATP6V1B2, ATP5A1, ATP6V1D, ATP5H	587	49	13528	4.70326	0.387867	0.00872608	0.381729
GOTERM_BP_FAT	GO:0006164~purine nucleotide biosynthetic process	18	2.38411	0.000228367	ATP1A3, ATP6V1H, ATP1A1, ATP6V1B2, HPRT1, ATP6V1D, ATP6V1C1, ATP2B1, NME5, ATP6V1A, ATP2A2, ATP8A2, ATP5C1, ATP6V0A1, ATP5L, GUCY1B3, ATP5A1, ATP5H	587	148	13528	2.80289	0.39978	0.00876239	0.396984
KEGG_PATHWAY	hsa05120:Epithelial cell signaling in Helicobacter pylori infection	12	1.5894	0.000249789	ATP6V1C1, ATP6V1A, MAPK14, MAP2K4, ATP6V1H, ATP6V0A1, ATP6V1G2, MAPK8, MAPK10, ATP6V1B2, PAK1, ATP6V1D	237	68	5085	3.7863	0.0362982	0.00614328	0.297191
GOTERM_BP_FAT	GO:0009260~ribonucleotide biosynthetic process	16	2.11921	0.000299437	ATP1A3, ATP6V1H, ATP1A1, ATP6V1B2, ATP6V1D, ATP6V1C1, ATP2B1, NME5, ATP6V1A, ATP2A2, ATP8A2, ATP5C1, ATP6V0A1, ATP5L, ATP5A1, ATP5H	587	124	13528	2.97368	0.487955	0.0109128	0.520226
GOTERM_MF_FAT	GO:0046961~proton-transporting ATPase activity, rotational mechanism	7	0.927152	0.000306263	ATP6V1C1, ATP6V1A, ATP5C1, ATP6V1H, ATP6V1B2, ATP5A1, ATP6V1D	551	23	12983	7.17123	0.218052	0.0128622	0.469313
GOTERM_BP_FAT	GO:0009165~nucleotide biosynthetic process	20	2.64901	0.000457896	NMNAT2, ATP1A3, ATP6V1H, ATP1A1, ATP6V1B2, HPRT1, ATP6V1D, ATP2B1, ATP6V1C1, NME5, ATP6V1A, ATP2A2, ATP8A2, ATP5C1, ATP6V0A1, ATP5L, GUCY1B3, ATP5A1, ATP5H, TBPL1	587	186	13528	2.47806	0.640713	0.0156248	0.794491
GOTERM_MF_FAT	GO:0042626~ATPase activity, coupled to transmembrane movement of substances	14	1.8543	0.000690596	ATP1A3, ATP6V1H, ATP1A1, ATP6V1G2, ATP6V1B2, ATP6V1D, ATP6V1C1, ATP2B1, ATP6V1A, ATP2A2, ATP8A2, ATP5C1, ATP5A1, ABCC5	551	109	12983	3.02639	0.425778	0.0238306	1.05535
GOTERM_BP_FAT	GO:0034404~nucleobase, nucleoside and nucleotide biosynthetic process	20	2.64901	0.000723009	NMNAT2, ATP1A3, ATP6V1H, ATP1A1, ATP6V1B2, HPRT1, ATP6V1D, ATP2B1, ATP6V1C1, NME5, ATP6V1A, ATP2A2, ATP8A2, ATP5C1, ATP6V0A1, ATP5L, GUCY1B3, ATP5A1, ATP5H, TBPL1	587	193	13528	2.38819	0.801409	0.0222014	1.25176
GOTERM_BP_FAT	GO:0034654~nucleobase, nucleoside, nucleotide and nucleic acid biosynthetic process	20	2.64901	0.000723009	NMNAT2, ATP1A3, ATP6V1H, ATP1A1, ATP6V1B2, HPRT1, ATP6V1D, ATP2B1, ATP6V1C1, NME5, ATP6V1A, ATP2A2, ATP8A2, ATP5C1, ATP6V0A1, ATP5L, GUCY1B3, ATP5A1, ATP5H, TBPL1	587	193	13528	2.38819	0.801409	0.0222014	1.25176
GOTERM_MF_FAT	GO:0043492~ATPase activity, coupled to movement of substances	14	1.8543	0.000753597	ATP1A3, ATP6V1H, ATP1A1, ATP6V1G2, ATP6V1B2, ATP6V1D, ATP6V1C1, ATP2B1, ATP6V1A, ATP2A2, ATP8A2, ATP5C1, ATP5A1, ABCC5	551	110	12983	2.99888	0.454126	0.0249082	1.1511
GOTERM_MF_FAT	GO:0016820~hydrolase activity, acting on acid anhydrides, catalyzing transmembrane movement of substances	14	1.8543	0.000821363	ATP1A3, ATP6V1H, ATP1A1, ATP6V1G2, ATP6V1B2, ATP6V1D, ATP6V1C1, ATP2B1, ATP6V1A, ATP2A2, ATP8A2, ATP5C1, ATP5A1, ABCC5	551	111	12983	2.97186	0.483059	0.0250586	1.25401
GOTERM_BP_FAT	GO:0044271~nitrogen compound biosynthetic process	28	3.70861	0.000930071	ASNS, ATP6V1B2, HPRT1, GOT2, ATP2B1, GOT1, ATP5L, SUCLA2, ATP5H, TBPL1, NMNAT2, MOCS2, ATP1A3, ATP6V1H, ATP1A1, CDO1, ATP6V1D, ATP6V1C1, NME5, ATP6V1A, ATP2A2, ATP5C1, ATP8A2, ATP6V0A1, MAT2B, GUCY1B3, ATP5A1, THNSL1	587	325	13528	1.9855	0.875029	0.0277125	1.60752
GOTERM_CC_FAT	GO:0033176~proton-transporting V-type ATPase complex	6	0.794702	0.00150173	ATP6V1C1, ATP6V1A, ATP6V1H, ATP6V1G2, ATP6V1B2, ATP6V1D	568	20	12782	6.75106	0.486121	0.0178328	2.10486
GOTERM_MF_FAT	GO:0016887~ATPase activity	27	3.57616	0.00206332	ATP6V1G2, ATP6V1B2, ATP2B1, DDX24, ATP5L, PSMD6, ATP5H, LONRF2, NSF, HSPA8, ATP1A3, ATP6V1H, ATP1A1, CDK7, ATP6V1D, DDX6, GTF2H1, ATP6V1C1, ATP6V1A, ATP2A2, EIF4A2, PSMC1, ATP5C1, ATP8A2, ATP5A1, ABCC5, MYH10	551	334	12983	1.90476	0.809586	0.046282	3.12225
GOTERM_MF_FAT	GO:0042623~ATPase activity, coupled	23	3.04636	0.00281774	ATP1A3, ATP6V1H, ATP1A1, ATP6V1G2, CDK7, ATP6V1B2, ATP6V1D, GTF2H1, DDX6, ATP2B1, ATP6V1C1, ATP6V1A, ATP2A2, EIF4A2, DDX24, ATP8A2, ATP5C1, ATP5A1, LONRF2, NSF, HSPA8, ABCC5, MYH10	551	272	12983	1.99243	0.896257	0.0578844	4.24092
GOTERM_CC_FAT	GO:0033180~proton-transporting V-type ATPase, V1 domain	4	0.529801	0.00596787	ATP6V1C1, ATP6V1A, ATP6V1H, ATP6V1B2	568	9	12782	10.0016	0.929468	0.0488008	8.12391
KEGG_PATHWAY	hsa05110:Vibrio cholerae infection	8	1.0596	0.0141129	ATP6V1C1, ATP6V1A, ATP6V1H, ATP6V0A1, ATP6V1G2, ATP6V1B2, ATP6V1D, PRKCB	237	56	5085	3.0651	0.877982	0.095317	15.5776
UP_SEQ_FEATURE	metal ion-binding site:Magnesium	11	1.45695	0.0152541	ATP2B1, ARL1, ATP2A2, PPM1K, ATP8A2, ATP1A3, RHEB, ATP1A1, ARL6, NSF, ARL3	746	116	19113	2.42954	1	0.742026	23.041
INTERPRO	IPR004100:ATPase, F1/V1/A1 complex, alpha/beta subunit, N-terminal	3	0.397351	0.0161117	ATP6V1A, ATP6V1B2, ATP5A1	699	5	16659	14.2996	1	0.550958	23.0587
INTERPRO	IPR000793:ATPase, F1/V1/A1 complex, alpha/beta subunit, C-terminal	3	0.397351	0.0161117	ATP6V1A, ATP6V1B2, ATP5A1	699	5	16659	14.2996	1	0.550958	23.0587
INTERPRO	IPR000194:ATPase, F1/V1/A1 complex, alpha/beta subunit, nucleotide-binding domain	3	0.397351	0.0161117	ATP6V1A, ATP6V1B2, ATP5A1	699	5	16659	14.2996	1	0.550958	23.0587
INTERPRO	IPR006068:ATPase, P-type cation-transporter, C-terminal	4	0.529801	0.0228632	ATP2B1, ATP2A2, ATP1A3, ATP1A1	699	15	16659	6.35536	1	0.637008	31.1506
GOTERM_MF_FAT	GO:0015662~ATPase activity, coupled to transmembrane movement of ions, phosphorylative mechanism	7	0.927152	0.0239068	ATP6V1C1, ATP2B1, ATP2A2, ATP8A2, ATP1A3, ATP6V1G2, ATP1A1	551	53	12983	3.11204	1	0.276633	31.0377
GOTERM_MF_FAT	GO:0046933~hydrogen ion transporting ATP synthase activity, rotational mechanism	4	0.529801	0.0280516	ATP6V1A, ATP5C1, ATP6V1B2, ATP5A1	551	16	12983	5.89065	1	0.300221	35.4004
INTERPRO	IPR004014:ATPase, P-type cation-transporter, N-terminal	4	0.529801	0.0321209	ATP2B1, ATP2A2, ATP1A3, ATP1A1	699	17	16659	5.60767	1	0.689752	40.9552
PIR_SUPERFAMILY	PIRSF001297:Na(+)/K(+)-transporting ATPase alpha chain	4	0.529801	0.033883	ATP2B1, ATP2A2, ATP1A3, ATP1A1	362	15	7396	5.44825	0.999998	0.927679	37.9598
GOTERM_CC_FAT	GO:0005753~mitochondrial proton-transporting ATP synthase complex	4	0.529801	0.0495771	ATP5C1, ATP5L, ATP5A1, ATP5H	568	19	12782	4.73758	1	0.228113	51.3134
INTERPRO	IPR008250:ATPase, P-type, ATPase-associated region	5	0.662252	0.0624238	ATP2B1, ATP2A2, ATP8A2, ATP1A3, ATP1A1	699	36	16659	3.31009	1	0.816311	64.6619
INTERPRO	IPR018303:ATPase, P-type phosphorylation site	5	0.662252	0.0624238	ATP2B1, ATP2A2, ATP8A2, ATP1A3, ATP1A1	699	36	16659	3.31009	1	0.816311	64.6619
INTERPRO	IPR001757:ATPase, P-type, K/Mg/Cd/Cu/Zn/Na/Ca/Na/H-transporter	5	0.662252	0.0624238	ATP2B1, ATP2A2, ATP8A2, ATP1A3, ATP1A1	699	36	16659	3.31009	1	0.816311	64.6619
GOTERM_CC_FAT	GO:0045259~proton-transporting ATP synthase complex	4	0.529801	0.0637863	ATP5C1, ATP5L, ATP5A1, ATP5H	568	21	12782	4.28638	1	0.277061	60.6624
UP_SEQ_FEATURE	active site:4-aspartylphosphate intermediate	5	0.662252	0.0642122	ATP2B1, ATP2A2, ATP8A2, ATP1A3, ATP1A1	746	39	19113	3.2847	1	0.934773	67.7205
INTERPRO	IPR020003:ATPase, F1/V1/A1 complex, alpha/beta subunit, nucleotide-binding domain, active site	3	0.397351	0.0876347	ATP6V1A, ATP6V1B2, ATP5A1	699	12	16659	5.95815	1	0.870897	77.2383
SP_PIR_KEYWORDS	atp synthesis	3	0.397351	0.0883306	ATP5C1, ATP5L, ATP5A1	747	13	19235	5.94223	1	0.402426	72.6221
INTERPRO	IPR005834:Haloacid dehalogenase-like hydrolase	4	0.529801	0.223245	ATP2B1, ATP2A2, ATP1A3, ATP1A1	699	39	16659	2.44437	1	0.982379	98.3041
Annotation Cluster 8	Enrichment Score: 2.9254988851668156
Category	Term	Count	%	PValue	Genes	List Total	Pop Hits	Pop Total	Fold Enrichment	Bonferroni	Benjamini	FDR
SP_PIR_KEYWORDS	ion transport	56	7.41722	8.16124e-10	SLC5A3, KCNH1, KCNC2, SLC9A7, SCN3A, GABRB2, GLRA3, ATP2B1, ANO3, ATP5L, ATP5H, GABRG2, KCND2, SCN2A, GRIN2A, ATP6V1H, CACNG3, ATP6V1D, ATP6V1C1, ATP6V1A, SLC41A2, ATP5C1, SLC38A1, KCNH5, SCN1A, SLC39A10, KCNA2, SLC38A6, ATP6V1G2, SFXN1, CACNB4, ATP6V1B2, KCNJ3, SLC39A9, HCN1, TRPC1, CACNA2D1, SLC8A1, GLRB, GABRA1, GABRA4, TRPC5, SLC12A5, ATP1A3, NIPA2, GRIA3, ATP1A1, VDAC3, SLC4A10, KCNJ6, GRIA2…	747	578	19235	2.49478	3.36243e-07	6.72486e-08	1.14323e-06
GOTERM_BP_FAT	GO:0006811~ion transport	67	8.87417	6.26573e-08	KCNC2, KCNH1, SLC5A3, SLC9A7, SLC20A1, SCN3A, GABRB2, GLRA3, ATP2B1, ANO3, ATP5L, SLC1A1, ATP5H, NSF, GABRG2, SVOP, KCND2, SCN2A, GRIN2A, ATP6V1H, CACNG3, ATP6V1D, PRKCB, ATP6V1C1, ATP6V1A, NNT, SLC41A2, ATP5C1, SLC38A1, KCNH5, SCN1A, SLC39A10, KCNA2, SLC38A6, SFXN1, FKBP1A, ATP6V1G2, CACNB4, ATP6V1B2, KCNJ3, SLC39A9, PPP3CB, PPP3CA, HCN1, TRPC1, CACNA2D1, GLRB, SLC8A1, GABRA1, GABRA4, NDUFA9, TR…	587	768	13528	2.01052	0.000140029	2.33396e-05	0.000109125
GOTERM_BP_FAT	GO:0006812~cation transport	52	6.88742	2.63216e-07	SLC5A3, KCNH1, KCNC2, SLC9A7, SLC20A1, SCN3A, ATP2B1, ATP5L, ATP5H, NSF, KCND2, SCN2A, GRIN2A, ATP6V1H, CACNG3, ATP6V1D, PRKCB, ATP6V1C1, ATP6V1A, NNT, SLC41A2, ATP5C1, SLC38A1, KCNH5, SCN1A, SLC39A10, KCNA2, SLC38A6, ATP6V1G2, FKBP1A, SFXN1, ATP6V1B2, CACNB4, KCNJ3, SLC39A9, PPP3CB, PPP3CA, HCN1, TRPC1, CACNA2D1, SLC8A1, NDUFA9, TRPC5, SLC12A5, ATP1A3, ATP1A1, SLC4A10, KCNJ6, ATP2A2, ATP6V0A1, S…	587	553	13528	2.16707	0.000588115	6.53632e-05	0.000458421
GOTERM_BP_FAT	GO:0015672~monovalent inorganic cation transport	36	4.76821	3.77376e-07	SLC5A3, KCNH1, KCNC2, SLC9A7, SCN1A, SLC20A1, SCN3A, KCNA2, SLC38A6, ATP6V1G2, ATP6V1B2, KCNJ3, ATP5L, ATP5H, NSF, HCN1, SLC8A1, KCND2, NDUFA9, SLC12A5, SCN2A, ATP1A3, ATP6V1H, ATP1A1, ATP6V1D, ATP6V1C1, ATP6V1A, SLC4A10, NNT, KCNJ6, ATP5C1, ATP6V0A1, SCN8A, SLC38A1, ATP5A1, KCNH5	587	318	13528	2.60898	0.00084308	7.6673e-05	0.000657243
GOTERM_BP_FAT	GO:0055085~transmembrane transport	49	6.49007	7.28822e-06	SLC5A3, KCNH1, KCNC2, SLC16A14, SLC9A7, SCN3A, TIMM17A, ZMAT3, SEH1L, SLC25A3, ATP5L, SV2B, SV2A, ATP5H, SVOP, KCND2, SCN2A, ATP6V1H, TIMM23, ATP6V1D, ATP6V1C1, ATP6V1A, ATP5C1, KCNH5, SLC2A13, SCN1A, SLC39A10, KCNA2, NUP93, SFXN1, ATP6V1B2, SLC35B4, SLC39A9, SLC25A40, HCN1, TRPC1, SLC8A1, TRPC5, SLC12A5, NUP155, VDAC3, SLC25A12, SLC25A14, SLC16A7, ATP6V0A1, SCN8A, ATP5A1, XPO7, ABCC5	587	569	13528	1.98463	0.0161573	0.00085696	0.0126925
GOTERM_MF_FAT	GO:0022836~gated channel activity	30	3.97351	5.44886e-05	KCNH1, KCNC2, SCN1A, SCN3A, GABRB2, GLRA3, KCNA2, FKBP1A, CACNB4, KCNJ3, SNAP25, HCN1, GABRG2, TRPC1, CACNA2D1, GLRB, KCND2, GABRA1, GABRA4, TRPC5, SCN2A, GRIN2A, GRIA3, CACNG3, VDAC3, KCNJ6, GRIA2, GRIA1, SCN8A, KCNH5	551	310	12983	2.28025	0.0428121	0.00436599	0.0836486
SP_PIR_KEYWORDS	ionic channel	28	3.70861	0.00012389	KCNH1, KCNC2, SCN1A, SCN3A, GABRB2, GLRA3, KCNA2, CACNB4, KCNJ3, ANO3, HCN1, GABRG2, TRPC1, CACNA2D1, GLRB, KCND2, GABRA1, GABRA4, TRPC5, SCN2A, GRIN2A, GRIA3, CACNG3, KCNJ6, GRIA2, GRIA1, SCN8A, KCNH5	747	318	19235	2.26727	0.0497648	0.00212464	0.173405
GOTERM_BP_FAT	GO:0030001~metal ion transport	39	5.16556	0.000130317	SLC5A3, KCNC2, KCNH1, SLC9A7, SCN1A, SLC20A1, SCN3A, SLC39A10, KCNA2, SLC38A6, FKBP1A, SFXN1, CACNB4, KCNJ3, ATP2B1, SLC39A9, PPP3CB, PPP3CA, NSF, HCN1, TRPC1, CACNA2D1, SLC8A1, KCND2, TRPC5, NDUFA9, SLC12A5, SCN2A, ATP1A3, GRIN2A, CACNG3, ATP1A1, PRKCB, SLC4A10, KCNJ6, ATP2A2, SCN8A, SLC38A1, KCNH5	587	465	13528	1.93289	0.252691	0.00604989	0.22672
GOTERM_CC_FAT	GO:0034702~ion channel complex	22	2.91391	0.000308186	KCNH1, KCNC2, GABRG2, CACNA2D1, GLRB, SCN1A, GABRA1, KCND2, GABRA4, SCN3A, GABRB2, GLRA3, KCNA2, SCN2A, PPM1A, CACNG3, CACNB4, KCNJ3, KCNJ6, ANO3, SCN8A, SNAP25	568	205	12782	2.41501	0.127635	0.00486483	0.43536
GOTERM_MF_FAT	GO:0022843~voltage-gated cation channel activity	17	2.25166	0.000495095	KCNH1, HCN1, KCNC2, CACNA2D1, SCN1A, KCND2, SCN3A, KCNA2, SCN2A, GRIN2A, CACNG3, CACNB4, KCNJ3, KCNJ6, SCN8A, SNAP25, KCNH5	551	147	12983	2.72493	0.328109	0.017913	0.757649
GOTERM_MF_FAT	GO:0005216~ion channel activity	31	4.10596	0.00100899	KCNH1, KCNC2, SCN1A, SCN3A, GABRB2, GLRA3, KCNA2, FKBP1A, CACNB4, KCNJ3, ANO3, SNAP25, HCN1, GABRG2, TRPC1, CACNA2D1, GLRB, KCND2, GABRA1, GABRA4, TRPC5, SCN2A, GRIN2A, GRIA3, CACNG3, VDAC3, KCNJ6, GRIA2, GRIA1, SCN8A, KCNH5	551	386	12983	1.89233	0.55542	0.0275655	1.53838
GOTERM_MF_FAT	GO:0022838~substrate specific channel activity	31	4.10596	0.00162847	KCNH1, KCNC2, SCN1A, SCN3A, GABRB2, GLRA3, KCNA2, FKBP1A, CACNB4, KCNJ3, ANO3, SNAP25, HCN1, GABRG2, TRPC1, CACNA2D1, GLRB, KCND2, GABRA1, GABRA4, TRPC5, SCN2A, GRIN2A, GRIA3, CACNG3, VDAC3, KCNJ6, GRIA2, GRIA1, SCN8A, KCNH5	551	398	12983	1.83528	0.729836	0.0413382	2.47191
GOTERM_MF_FAT	GO:0031420~alkali metal ion binding	21	2.78146	0.00167046	KCNH1, HCN1, KCNC2, SLC5A3, SLC9A7, SLC8A1, SCN1A, KCND2, SCN3A, KCNA2, SLC12A5, SCN2A, SLC38A6, ATP1A3, ATP1A1, KCNJ3, SLC4A10, KCNJ6, SLC38A1, SCN8A, KCNH5	551	228	12983	2.17024	0.738809	0.0410853	2.53489
SP_PIR_KEYWORDS	voltage-gated channel	15	1.98675	0.00212765	KCNH1, KCNC2, HCN1, SCN1A, CACNA2D1, KCND2, SCN3A, KCNA2, SCN2A, CACNG3, CACNB4, KCNJ3, KCNJ6, SCN8A, KCNH5	747	150	19235	2.57497	0.58419	0.0262413	2.93953
GOTERM_CC_FAT	GO:0034703~cation channel complex	15	1.98675	0.00215501	KCNH1, KCNC2, SCN1A, CACNA2D1, KCND2, SCN3A, KCNA2, SCN2A, PPM1A, CACNG3, CACNB4, KCNJ3, KCNJ6, SCN8A, SNAP25	568	132	12782	2.55722	0.615458	0.0219804	3.0076
GOTERM_MF_FAT	GO:0015267~channel activity	31	4.10596	0.00274334	KCNH1, KCNC2, SCN1A, SCN3A, GABRB2, GLRA3, KCNA2, FKBP1A, CACNB4, KCNJ3, ANO3, SNAP25, HCN1, GABRG2, TRPC1, CACNA2D1, GLRB, KCND2, GABRA1, GABRA4, TRPC5, SCN2A, GRIN2A, GRIA3, CACNG3, VDAC3, KCNJ6, GRIA2, GRIA1, SCN8A, KCNH5	551	412	12983	1.77292	0.889852	0.0578773	4.13115
GOTERM_MF_FAT	GO:0022803~passive transmembrane transporter activity	31	4.10596	0.00285002	KCNH1, KCNC2, SCN1A, SCN3A, GABRB2, GLRA3, KCNA2, FKBP1A, CACNB4, KCNJ3, ANO3, SNAP25, HCN1, GABRG2, TRPC1, CACNA2D1, GLRB, KCND2, GABRA1, GABRA4, TRPC5, SCN2A, GRIN2A, GRIA3, CACNG3, VDAC3, KCNJ6, GRIA2, GRIA1, SCN8A, KCNH5	551	413	12983	1.76862	0.898919	0.0570716	4.28852
GOTERM_MF_FAT	GO:0046873~metal ion transmembrane transporter activity	26	3.44371	0.00332685	KCNH1, KCNC2, SLC9A7, SCN1A, SCN3A, SLC39A10, KCNA2, FKBP1A, CACNB4, KCNJ3, ATP2B1, SLC39A9, SNAP25, HCN1, TRPC1, SLC8A1, CACNA2D1, KCND2, TRPC5, SCN2A, GRIN2A, CACNG3, KCNJ6, ATP2A2, SCN8A, KCNH5	551	328	12983	1.86777	0.931156	0.0631819	4.989
GOTERM_MF_FAT	GO:0022832~voltage-gated channel activity	18	2.38411	0.00386161	KCNH1, HCN1, KCNC2, CACNA2D1, SCN1A, KCND2, SCN3A, KCNA2, SCN2A, GRIN2A, CACNG3, CACNB4, KCNJ3, VDAC3, KCNJ6, SCN8A, SNAP25, KCNH5	551	195	12983	2.17501	0.955259	0.0697044	5.76889
GOTERM_MF_FAT	GO:0005244~voltage-gated ion channel activity	18	2.38411	0.00386161	KCNH1, HCN1, KCNC2, CACNA2D1, SCN1A, KCND2, SCN3A, KCNA2, SCN2A, GRIN2A, CACNG3, CACNB4, KCNJ3, VDAC3, KCNJ6, SCN8A, SNAP25, KCNH5	551	195	12983	2.17501	0.955259	0.0697044	5.76889
SP_PIR_KEYWORDS	potassium transport	12	1.5894	0.00508899	KCNC2, KCNH1, HCN1, SLC9A7, KCND2, KCNJ6, KCNA2, SLC12A5, ATP1A3, ATP1A1, KCNJ3, KCNH5	747	115	19235	2.68692	0.87779	0.0488162	6.89746
INTERPRO	IPR005821:Ion transport	12	1.5894	0.00639671	KCNC2, KCNH1, HCN1, TRPC1, SCN1A, KCND2, SCN3A, TRPC5, KCNA2, SCN2A, SCN8A, KCNH5	699	110	16659	2.59992	0.999495	0.44232	9.83795
SP_PIR_KEYWORDS	potassium	12	1.5894	0.00993942	KCNC2, KCNH1, HCN1, SLC9A7, KCND2, KCNJ6, KCNA2, SLC12A5, ATP1A3, ATP1A1, KCNJ3, KCNH5	747	126	19235	2.45235	0.983683	0.0805599	13.058
GOTERM_MF_FAT	GO:0030955~potassium ion binding	12	1.5894	0.0199678	KCNC2, KCNH1, HCN1, SLC9A7, KCND2, KCNJ6, KCNA2, SLC12A5, ATP1A3, ATP1A1, KCNJ3, KCNH5	551	128	12983	2.209	1	0.247344	26.6377
GOTERM_MF_FAT	GO:0005261~cation channel activity	20	2.64901	0.0250311	KCNH1, HCN1, KCNC2, TRPC1, CACNA2D1, SCN1A, KCND2, SCN3A, TRPC5, KCNA2, SCN2A, GRIN2A, FKBP1A, CACNG3, CACNB4, KCNJ3, KCNJ6, SCN8A, SNAP25, KCNH5	551	275	12983	1.71364	1	0.276104	32.2476
GOTERM_BP_FAT	GO:0006813~potassium ion transport	13	1.72185	0.0454074	KCNC2, KCNH1, HCN1, SLC9A7, KCND2, KCNJ6, KCNA2, SLC12A5, ATP1A3, ATP1A1, KCNJ3, NSF, KCNH5	587	160	13528	1.87249	1	0.483944	55.4849
GOTERM_MF_FAT	GO:0005249~voltage-gated potassium channel activity	9	1.19205	0.0615352	KCNC2, KCNH1, HCN1, KCND2, KCNJ6, KCNA2, KCNJ3, SNAP25, KCNH5	551	100	12983	2.12064	1	0.471378	62.2943
UP_SEQ_FEATURE	short sequence motif:Selectivity filter	6	0.794702	0.0706722	KCNH1, KCND2, KCNJ6, KCNA2, KCNJ3, KCNH5	746	57	19113	2.69691	1	0.940774	71.314
GOTERM_CC_FAT	GO:0034705~potassium channel complex	7	0.927152	0.181971	KCNC2, KCNH1, KCND2, KCNJ6, KCNA2, KCNJ3, SNAP25	568	86	12782	1.83168	1	0.554656	94.176
GOTERM_CC_FAT	GO:0008076~voltage-gated potassium channel complex	7	0.927152	0.181971	KCNC2, KCNH1, KCND2, KCNJ6, KCNA2, KCNJ3, SNAP25	568	86	12782	1.83168	1	0.554656	94.176
SP_PIR_KEYWORDS	potassium channel	6	0.794702	0.1853	KCNC2, KCNH1, HCN1, KCND2, KCNA2, KCNH5	747	78	19235	1.98074	1	0.604593	94.3343
GOTERM_MF_FAT	GO:0005267~potassium channel activity	9	1.19205	0.202618	KCNC2, KCNH1, HCN1, KCND2, KCNJ6, KCNA2, KCNJ3, SNAP25, KCNH5	551	133	12983	1.59446	1	0.797067	96.9109
UP_SEQ_FEATURE	region of interest:Segment H5 (pore-forming)	3	0.397351	0.298464	KCNH1, KCND2, KCNH5	746	28	19113	2.74507	1	0.998491	99.7618
Annotation Cluster 9	Enrichment Score: 2.9171562004633644
Category	Term	Count	%	PValue	Genes	List Total	Pop Hits	Pop Total	Fold Enrichment	Bonferroni	Benjamini	FDR
GOTERM_BP_FAT	GO:0015672~monovalent inorganic cation transport	36	4.76821	3.77376e-07	SLC5A3, KCNH1, KCNC2, SLC9A7, SCN1A, SLC20A1, SCN3A, KCNA2, SLC38A6, ATP6V1G2, ATP6V1B2, KCNJ3, ATP5L, ATP5H, NSF, HCN1, SLC8A1, KCND2, NDUFA9, SLC12A5, SCN2A, ATP1A3, ATP6V1H, ATP1A1, ATP6V1D, ATP6V1C1, ATP6V1A, SLC4A10, NNT, KCNJ6, ATP5C1, ATP6V0A1, SCN8A, SLC38A1, ATP5A1, KCNH5	587	318	13528	2.60898	0.00084308	7.6673e-05	0.000657243
GOTERM_BP_FAT	GO:0006814~sodium ion transport	16	2.11921	0.00049994	SLC5A3, HCN1, SLC9A7, SLC8A1, SCN1A, SCN3A, SLC20A1, NDUFA9, SLC12A5, SCN2A, SLC38A6, ATP1A3, ATP1A1, SLC4A10, SLC38A1, SCN8A	587	130	13528	2.83643	0.672951	0.0167915	0.867142
GOTERM_MF_FAT	GO:0031420~alkali metal ion binding	21	2.78146	0.00167046	KCNH1, HCN1, KCNC2, SLC5A3, SLC9A7, SLC8A1, SCN1A, KCND2, SCN3A, KCNA2, SLC12A5, SCN2A, SLC38A6, ATP1A3, ATP1A1, KCNJ3, SLC4A10, KCNJ6, SLC38A1, SCN8A, KCNH5	551	228	12983	2.17024	0.738809	0.0410853	2.53489
SP_PIR_KEYWORDS	Sodium	13	1.72185	0.00182487	SLC5A3, HCN1, SCN1A, SLC8A1, SLC9A7, SCN3A, SCN2A, SLC38A6, ATP1A3, ATP1A1, SLC4A10, SCN8A, SLC38A1	747	116	19235	2.88574	0.528828	0.0232423	2.52616
SP_PIR_KEYWORDS	Sodium transport	13	1.72185	0.00182487	SLC5A3, HCN1, SCN1A, SLC8A1, SLC9A7, SCN3A, SCN2A, SLC38A6, ATP1A3, ATP1A1, SLC4A10, SCN8A, SLC38A1	747	116	19235	2.88574	0.528828	0.0232423	2.52616
GOTERM_MF_FAT	GO:0031402~sodium ion binding	13	1.72185	0.00396471	SLC5A3, HCN1, SCN1A, SLC8A1, SLC9A7, SCN3A, SCN2A, SLC38A6, ATP1A3, ATP1A1, SLC4A10, SCN8A, SLC38A1	551	117	12983	2.61807	0.958828	0.0699341	5.91856
SP_PIR_KEYWORDS	sodium channel	5	0.662252	0.0246671	HCN1, SCN1A, SCN3A, SCN2A, SCN8A	747	29	19235	4.4396	0.999966	0.167861	29.5221
GOTERM_MF_FAT	GO:0005272~sodium channel activity	5	0.662252	0.0448155	HCN1, SCN1A, SCN3A, SCN2A, SCN8A	551	32	12983	3.68166	1	0.391977	50.5475
Annotation Cluster 10	Enrichment Score: 2.871949264840091
Category	Term	Count	%	PValue	Genes	List Total	Pop Hits	Pop Total	Fold Enrichment	Bonferroni	Benjamini	FDR
GOTERM_BP_FAT	GO:0006887~exocytosis	16	2.11921	0.00012875	SCAMP1, YWHAZ, GLRB, NLGN1, STXBP1, GARS, ARFGEF2, RIMS1, CDK5, STXBP5L, CADPS, SCFD1, STXBP5, EXOC6, SNAP25, MYH10	587	115	13528	3.2064	0.25007	0.00610416	0.223997
GOTERM_BP_FAT	GO:0032940~secretion by cell	20	2.64901	0.00166422	SCAMP1, SYT1, YWHAZ, GLRB, NRXN3, NLGN1, GARS, STXBP1, ARFGEF2, CDK5, RIMS1, STXBP5L, CADPS, SCFD1, GNPTAB, STXBP5, EXOC6, SNAP25, MYH10, SCG2	587	207	13528	2.22667	0.97583	0.046029	2.85919
GOTERM_BP_FAT	GO:0046903~secretion	23	3.04636	0.011303	SCAMP1, TRPC1, SYT1, YWHAZ, GLRB, NRXN3, NLGN1, GARS, PRKCI, STXBP1, CACNB4, ARFGEF2, CDK5, RIMS1, STXBP5L, CADPS, SCFD1, GNPTAB, STXBP5, EXOC6, SNAP25, MYH10, SCG2	587	300	13528	1.76686	1	0.209619	17.961
Annotation Cluster 11	Enrichment Score: 2.844911639543696
Category	Term	Count	%	PValue	Genes	List Total	Pop Hits	Pop Total	Fold Enrichment	Bonferroni	Benjamini	FDR
GOTERM_BP_FAT	GO:0016044~membrane organization	33	4.37086	0.000265368	AP1B1, SYNJ1, SNX3, CLTC, RIMS1, SYP, AP1S1, KRAS, ZFYVE9, NECAP1, PAFAH1B1, CLINT1, HSPA8, ELMOD1, VCPIP1, SCAMP1, SEC23A, DNM1L, OPA1, LRRN3, STXBP1, PRKCI, ATP6V1H, REEP1, SOD1, CDK5, NDEL1, RAB18, GRIA2, GRIA1, LRP12, DNM1, MYH10	587	381	13528	1.99611	0.44743	0.0100034	0.461164
GOTERM_BP_FAT	GO:0010324~membrane invagination	20	2.64901	0.00331672	SCAMP1, AP1B1, SYNJ1, LRRN3, STXBP1, ATP6V1H, SNX3, CDK5, SYP, AP1S1, KRAS, GRIA2, RAB18, GRIA1, LRP12, ZFYVE9, NECAP1, CLINT1, DNM1, ELMOD1	587	220	13528	2.09509	0.999404	0.0783553	5.62185
GOTERM_BP_FAT	GO:0006897~endocytosis	20	2.64901	0.00331672	SCAMP1, AP1B1, SYNJ1, LRRN3, STXBP1, ATP6V1H, SNX3, CDK5, SYP, AP1S1, KRAS, GRIA2, RAB18, GRIA1, LRP12, ZFYVE9, NECAP1, CLINT1, DNM1, ELMOD1	587	220	13528	2.09509	0.999404	0.0783553	5.62185
Annotation Cluster 12	Enrichment Score: 2.8302131655515455
Category	Term	Count	%	PValue	Genes	List Total	Pop Hits	Pop Total	Fold Enrichment	Bonferroni	Benjamini	FDR
GOTERM_BP_FAT	GO:0032990~cell part morphogenesis	28	3.70861	1.78647e-05	ALS2, BBS5, LPPR4, BBS7, UCHL1, HPRT1, MYCBP2, B3GNT1, PAFAH1B1, SNAP25, DCLK1, DNM1L, KIF3A, OPA1, SSBP1, NRXN3, STXBP1, AFG3L2, ARL6, CDK5, EPHA4, EPHA7, SLITRK4, SLITRK3, NDEL1, CNTN4, GAP43, MYH10	587	256	13528	2.52066	0.0391413	0.00147772	0.0311089
GOTERM_BP_FAT	GO:0048858~cell projection morphogenesis	25	3.31126	0.000164871	ALS2, BBS5, LPPR4, KIF3A, BBS7, NRXN3, UCHL1, STXBP1, ARL6, HPRT1, AFG3L2, CDK5, MYCBP2, EPHA4, SLITRK4, EPHA7, SLITRK3, NDEL1, B3GNT1, CNTN4, PAFAH1B1, SNAP25, GAP43, DCLK1, MYH10	587	245	13528	2.35163	0.30824	0.00692902	0.286754
GOTERM_BP_FAT	GO:0048667~cell morphogenesis involved in neuron differentiation	22	2.91391	0.000293976	ALS2, LPPR4, NRXN3, UCHL1, STXBP1, SOD1, AFG3L2, HPRT1, CDK5, MYCBP2, EPHA4, SLITRK4, EPHA7, SLITRK3, NDEL1, B3GNT1, CNTN4, PAFAH1B1, SNAP25, GAP43, DCLK1, MYH10	587	209	13528	2.42589	0.481664	0.0108924	0.51076
GOTERM_BP_FAT	GO:0048666~neuron development	30	3.97351	0.000378831	ALS2, LPPR4, OPCML, UCHL1, HPRT1, MYCBP2, ATXN10, B3GNT1, CNTNAP2, PAFAH1B1, SNAP25, DCLK1, MCF2, NRXN3, STXBP1, PRKCI, SOD1, AFG3L2, FIG4, CDK5, THY1, EPHA4, SLITRK4, EPHA7, SLITRK3, NDEL1, RND1, CNTN4, GAP43, MYH10	587	339	13528	2.03947	0.571236	0.0133521	0.657733
GOTERM_BP_FAT	GO:0032989~cellular component morphogenesis	33	4.37086	0.000548088	ALS2, BBS5, LPPR4, BBS7, UCHL1, HPRT1, MYCBP2, CUL3, B3GNT1, PAFAH1B1, SNAP25, TBPL1, DCLK1, CAP2, DNM1L, KIF3A, OPA1, SSBP1, NRXN3, STXBP1, PRKCI, SOD1, AFG3L2, ARL6, CDK5, EPHA4, SLITRK4, EPHA7, SLITRK3, NDEL1, CNTN4, GAP43, MYH10	587	397	13528	1.91566	0.706334	0.0178579	0.950278
GOTERM_BP_FAT	GO:0007409~axonogenesis	20	2.64901	0.000723009	ALS2, LPPR4, NRXN3, UCHL1, STXBP1, AFG3L2, CDK5, MYCBP2, EPHA4, SLITRK4, EPHA7, SLITRK3, NDEL1, B3GNT1, CNTN4, PAFAH1B1, SNAP25, GAP43, DCLK1, MYH10	587	193	13528	2.38819	0.801409	0.0222014	1.25176
GOTERM_BP_FAT	GO:0000904~cell morphogenesis involved in differentiation	23	3.04636	0.000944723	ALS2, LPPR4, NRXN3, UCHL1, STXBP1, SOD1, HPRT1, AFG3L2, CDK5, MYCBP2, CUL3, EPHA4, SLITRK4, EPHA7, SLITRK3, NDEL1, B3GNT1, CNTN4, PAFAH1B1, SNAP25, GAP43, DCLK1, MYH10	587	244	13528	2.17237	0.879059	0.0277731	1.63265
GOTERM_BP_FAT	GO:0048812~neuron projection morphogenesis	21	2.78146	0.000961653	ALS2, LPPR4, NRXN3, UCHL1, STXBP1, AFG3L2, HPRT1, CDK5, MYCBP2, EPHA4, SLITRK4, EPHA7, SLITRK3, NDEL1, B3GNT1, CNTN4, PAFAH1B1, SNAP25, GAP43, DCLK1, MYH10	587	213	13528	2.27214	0.883554	0.0278973	1.66168
GOTERM_BP_FAT	GO:0000902~cell morphogenesis	29	3.84106	0.00172286	ALS2, BBS5, LPPR4, BBS7, UCHL1, HPRT1, MYCBP2, CUL3, B3GNT1, PAFAH1B1, SNAP25, DCLK1, CAP2, KIF3A, NRXN3, STXBP1, PRKCI, SOD1, AFG3L2, ARL6, CDK5, EPHA4, SLITRK4, EPHA7, SLITRK3, NDEL1, CNTN4, GAP43, MYH10	587	356	13528	1.87734	0.978803	0.0464651	2.95851
GOTERM_BP_FAT	GO:0031175~neuron projection development	23	3.04636	0.00175258	ALS2, LPPR4, MCF2, NRXN3, UCHL1, STXBP1, AFG3L2, HPRT1, CDK5, MYCBP2, EPHA4, SLITRK4, EPHA7, SLITRK3, NDEL1, ATXN10, B3GNT1, CNTN4, PAFAH1B1, SNAP25, GAP43, DCLK1, MYH10	587	256	13528	2.07054	0.980168	0.0466856	3.00882
GOTERM_BP_FAT	GO:0030182~neuron differentiation	33	4.37086	0.00273282	ALS2, LPPR4, OPCML, UCHL1, HPRT1, MYCBP2, ATXN10, NGRN, B3GNT1, CNTNAP2, PAFAH1B1, SNAP25, DCLK1, MCF2, NRXN3, MDGA2, PTPRR, STXBP1, PRKCI, SOD1, AFG3L2, FIG4, CDK5, THY1, EPHA4, SLITRK4, EPHA7, SLITRK3, NDEL1, RND1, CNTN4, GAP43, MYH10	587	438	13528	1.73634	0.997793	0.0664135	4.65426
GOTERM_BP_FAT	GO:0030030~cell projection organization	28	3.70861	0.00535447	ALS2, BBS5, LPPR4, BBS7, UCHL1, HPRT1, MYCBP2, ATXN10, B3GNT1, PAFAH1B1, SNAP25, DCLK1, KIF3A, MCF2, NRXN3, STXBP1, SOD1, AFG3L2, ARL6, CDK5, EPHA4, SLITRK4, EPHA7, SLITRK3, NDEL1, CNTN4, GAP43, MYH10	587	368	13528	1.7535	0.999994	0.11636	8.92666
GOTERM_BP_FAT	GO:0007411~axon guidance	9	1.19205	0.0926335	EPHA4, EPHA7, NRXN3, B3GNT1, CNTN4, CDK5, GAP43, MYH10, MYCBP2	587	107	13528	1.93845	1	0.67369	81.6035
GOTERM_BP_FAT	GO:0006928~cell motion	22	2.91391	0.492921	NRXN3, CAPZA2, CDK5, DSTN, MYCBP2, ACTR2, EPHA4, EPHA7, NDEL1, MAPK14, DNAJA1, B3GNT1, MAPK8, PEX13, PAFAH1B1, CNTN4, STRBP, WASL, GAP43, DCLK1, MYH10, SCG2	587	475	13528	1.06739	1	0.986917	99.9993
Annotation Cluster 13	Enrichment Score: 2.7974841325247093
Category	Term	Count	%	PValue	Genes	List Total	Pop Hits	Pop Total	Fold Enrichment	Bonferroni	Benjamini	FDR
GOTERM_MF_FAT	GO:0016881~acid-amino acid ligase activity	21	2.78146	0.000345293	HERC6, UBR3, HACE1, UBE2V2, UBE3C, UBOX5, HERC1, LNX1, UBE2N, PRPF19, ARIH1, RNF6, UBE2K, UBE2W, FBXO3, FBXO9, FBXO22, RNF14, FBXO11, FBXL2, RNF41	551	201	12983	2.46177	0.242187	0.0137702	0.528974
GOTERM_BP_FAT	GO:0070647~protein modification by small protein conjugation or removal	18	2.38411	0.000572923	USP7, UCHL1, UBE2V2, SAE1, UBE3C, UBOX5, LNX1, UBE2N, PRPF19, PSMD14, CAND1, FBXO3, FBXO9, USP33, RNF14, RNF41, FBXO11, VCPIP1	587	160	13528	2.59267	0.722199	0.0181315	0.993135
GOTERM_MF_FAT	GO:0016879~ligase activity, forming carbon-nitrogen bonds	22	2.91391	0.000824675	HERC6, UBR3, HACE1, UBE2V2, ASNS, UBE3C, UBOX5, HERC1, LNX1, UBE2N, PRPF19, ARIH1, RNF6, UBE2K, UBE2W, FBXO3, FBXO9, FBXO22, RNF14, RNF41, FBXO11, FBXL2	551	231	12983	2.24406	0.484433	0.024238	1.25903
GOTERM_MF_FAT	GO:0019787~small conjugating protein ligase activity	17	2.25166	0.00182964	UBR3, UBE2V2, UBOX5, UBE3C, LNX1, UBE2N, PRPF19, ARIH1, RNF6, UBE2K, UBE2W, FBXO3, FBXO9, FBXO22, RNF14, FBXO11, FBXL2	551	166	12983	2.41304	0.7702	0.0435836	2.77327
GOTERM_BP_FAT	GO:0016567~protein ubiquitination	14	1.8543	0.00191816	SAE1, UBE2V2, UBOX5, UBE3C, LNX1, UBE2N, PRPF19, CAND1, FBXO3, FBXO9, RNF14, FBXO11, VCPIP1, RNF41	587	119	13528	2.71129	0.986312	0.0498028	3.28862
GOTERM_BP_FAT	GO:0032446~protein modification by small protein conjugation	14	1.8543	0.00475492	SAE1, UBE2V2, UBOX5, UBE3C, LNX1, UBE2N, PRPF19, CAND1, FBXO3, FBXO9, RNF14, FBXO11, VCPIP1, RNF41	587	132	13528	2.44427	0.999976	0.10503	7.96583
GOTERM_MF_FAT	GO:0004842~ubiquitin-protein ligase activity	14	1.8543	0.0096084	UBR3, UBOX5, UBE3C, LNX1, PRPF19, UBE2N, RNF6, UBE2K, UBE2W, FBXO3, FBXO9, FBXO22, FBXO11, FBXL2	551	147	12983	2.24406	0.99957	0.146339	13.7806
Annotation Cluster 14	Enrichment Score: 2.767593313038852
Category	Term	Count	%	PValue	Genes	List Total	Pop Hits	Pop Total	Fold Enrichment	Bonferroni	Benjamini	FDR
GOTERM_BP_FAT	GO:0006119~oxidative phosphorylation	19	2.51656	1.79808e-07	UQCRC2, NDUFA5, NDUFB5, NDUFA8, NDUFA9, NDUFC2, NDUFAB1, ATP6V1H, ATP6V1B2, ATP6V1D, ATP6V1C1, ATP6V1A, DLD, ATP5C1, ATP6V0A1, ATP5L, ATP5A1, ATP5H, NDUFS1	587	98	13528	4.4681	0.00040179	5.02325e-05	0.000313156
GOTERM_BP_FAT	GO:0006091~generation of precursor metabolites and energy	34	4.50331	2.13904e-06	UQCRC2, NDUFB5, TMX4, NDUFAB1, ATP6V1B2, UQCRFS1, GOT1, SLC25A3, ATP5L, PDHA1, SUCLA2, ATP5H, NDUFS1, NDUFA5, NDUFA8, ACO2, NDUFA9, CYCS, NDUFC2, ATP6V1H, PFKM, DLAT, ATP6V1D, SLC25A12, ATP6V1C1, ATP6V1A, SLC25A14, NNT, GSK3B, DLD, ATP5C1, ATP6V0A1, ATP5A1, MDH1	587	313	13528	2.5034	0.00476935	0.000298753	0.00372533
KEGG_PATHWAY	hsa05010:Alzheimer's disease	23	3.04636	4.73904e-06	UQCRC2, NDUFA5, NDUFB5, NDUFA8, NDUFA9, CYCS, GRIN2A, PPP3R1, NDUFC2, NDUFAB1, UQCRFS1, CDK5, MAPK1, ATP2A2, GSK3B, ATP5C1, PPP3CB, ATP5A1, PPP3CA, PLCB1, ATP5H, NDUFS1, CALM1	237	163	5085	3.02749	0.000701134	0.000701134	0.00564591
KEGG_PATHWAY	hsa00190:Oxidative phosphorylation	20	2.64901	6.71173e-06	UQCRC2, NDUFA5, NDUFB5, NDUFA8, NDUFA9, NDUFC2, NDUFAB1, ATP6V1H, ATP6V1G2, ATP6V1B2, UQCRFS1, ATP6V1D, ATP6V1C1, ATP6V1A, ATP5C1, ATP6V0A1, ATP5L, ATP5A1, ATP5H, NDUFS1	237	130	5085	3.30088	0.000992846	0.000496546	0.00799601
GOTERM_BP_FAT	GO:0045333~cellular respiration	16	2.11921	1.70546e-05	UQCRC2, NDUFA5, NDUFB5, ACO2, NDUFA8, NDUFA9, CYCS, NDUFC2, NDUFAB1, SLC25A12, SLC25A14, NNT, DLD, SUCLA2, NDUFS1, MDH1	587	97	13528	3.8014	0.0373999	0.00152353	0.0296984
GOTERM_CC_FAT	GO:0044455~mitochondrial membrane part	18	2.38411	3.6291e-05	UQCRC2, NDUFA5, NDUFB5, OPA1, NDUFA8, NDUFA9, TIMM17A, NDUFC2, NDUFAB1, TIMM23, UQCRFS1, NNT, TOMM5, ATP5C1, ATP5L, ATP5A1, ATP5H, NDUFS1	568	125	12782	3.24051	0.0159487	0.00107124	0.0513583
KEGG_PATHWAY	hsa05016:Huntington's disease	22	2.91391	7.39777e-05	UQCRC2, NDUFA5, NDUFB5, NDUFA8, NDUFA9, POLR2K, CYCS, NDUFC2, NDUFAB1, SOD1, CLTC, UQCRFS1, VDAC3, AP2B1, PPID, ATP5C1, ATP5A1, PLCB1, ATP5H, NDUFS1, TBPL1, AP2M1	237	180	5085	2.62236	0.0108894	0.00273353	0.0881009
GOTERM_BP_FAT	GO:0015980~energy derivation by oxidation of organic compounds	18	2.38411	0.000163646	UQCRC2, NDUFA5, NDUFB5, NDUFA8, ACO2, NDUFA9, CYCS, NDUFC2, NDUFAB1, SLC25A12, SLC25A14, NNT, GOT1, GSK3B, DLD, SUCLA2, NDUFS1, MDH1	587	144	13528	2.88075	0.306344	0.00714648	0.284627
SP_PIR_KEYWORDS	respiratory chain	11	1.45695	0.000393872	UQCRC2, NDUFA5, NDUFB5, NDUFA8, NDUFA9, CYCS, NDUFAB1, NDUFC2, UQCRFS1, NDUFS1, PMPCB	747	71	19235	3.98938	0.14982	0.00599335	0.550327
KEGG_PATHWAY	hsa05012:Parkinson's disease	16	2.11921	0.000770697	UQCRC2, NDUFA5, NDUFB5, NDUFA8, NDUFA9, CYCS, UCHL1, NDUFC2, NDUFAB1, UQCRFS1, VDAC3, PPID, ATP5C1, ATP5A1, ATP5H, NDUFS1	237	128	5085	2.68196	0.107838	0.0141622	0.914351
GOTERM_CC_FAT	GO:0070469~respiratory chain	11	1.45695	0.00167975	UQCRC2, NDUFA5, NDUFB5, NNT, NDUFA8, NDUFA9, CYCS, NDUFAB1, NDUFC2, UQCRFS1, NDUFS1	568	75	12782	3.30052	0.525149	0.019408	2.35162
GOTERM_CC_FAT	GO:0005746~mitochondrial respiratory chain	10	1.3245	0.00194374	UQCRC2, NDUFA5, NDUFB5, NNT, NDUFA8, NDUFA9, NDUFAB1, NDUFC2, UQCRFS1, NDUFS1	568	64	12782	3.51618	0.577647	0.0208029	2.7165
GOTERM_BP_FAT	GO:0006120~mitochondrial electron transport, NADH to ubiquinone	8	1.0596	0.0019874	NDUFA5, NDUFB5, NDUFA8, NDUFA9, DLD, NDUFAB1, NDUFC2, NDUFS1	587	42	13528	4.38971	0.988278	0.0509644	3.4054
GOTERM_BP_FAT	GO:0022900~electron transport chain	13	1.72185	0.00383794	UQCRC2, NDUFA5, NDUFB5, NDUFA8, NDUFA9, TMX4, CYCS, NDUFAB1, NDUFC2, UQCRFS1, SLC25A12, DLD, NDUFS1	587	114	13528	2.62805	0.999815	0.0882703	6.47776
SP_PIR_KEYWORDS	electron transport	11	1.45695	0.00542103	UQCRC2, NDUFA5, NDUFB5, NDUFA8, NDUFA9, TMX4, CYCS, NDUFAB1, NDUFC2, UQCRFS1, NDUFS1	747	100	19235	2.83246	0.893493	0.0507493	7.33178
GOTERM_BP_FAT	GO:0022904~respiratory electron transport chain	9	1.19205	0.00616831	SLC25A12, NDUFA5, NDUFB5, NDUFA8, NDUFA9, DLD, NDUFAB1, NDUFC2, NDUFS1	587	64	13528	3.24084	0.999999	0.129153	10.2158
GOTERM_MF_FAT	GO:0003954~NADH dehydrogenase activity	7	0.927152	0.00903648	NDUFA5, NDUFB5, NDUFA8, NDUFA9, NDUFAB1, NDUFC2, NDUFS1	551	43	12983	3.83577	0.999317	0.140891	13.0128
GOTERM_MF_FAT	GO:0008137~NADH dehydrogenase (ubiquinone) activity	7	0.927152	0.00903648	NDUFA5, NDUFB5, NDUFA8, NDUFA9, NDUFAB1, NDUFC2, NDUFS1	551	43	12983	3.83577	0.999317	0.140891	13.0128
GOTERM_MF_FAT	GO:0050136~NADH dehydrogenase (quinone) activity	7	0.927152	0.00903648	NDUFA5, NDUFB5, NDUFA8, NDUFA9, NDUFAB1, NDUFC2, NDUFS1	551	43	12983	3.83577	0.999317	0.140891	13.0128
GOTERM_CC_FAT	GO:0005747~mitochondrial respiratory chain complex I	7	0.927152	0.00999237	NDUFA5, NDUFB5, NDUFA8, NDUFA9, NDUFAB1, NDUFC2, NDUFS1	568	42	12782	3.75059	0.988308	0.0750824	13.2513
GOTERM_CC_FAT	GO:0030964~NADH dehydrogenase complex	7	0.927152	0.00999237	NDUFA5, NDUFB5, NDUFA8, NDUFA9, NDUFAB1, NDUFC2, NDUFS1	568	42	12782	3.75059	0.988308	0.0750824	13.2513
GOTERM_CC_FAT	GO:0045271~respiratory chain complex I	7	0.927152	0.00999237	NDUFA5, NDUFB5, NDUFA8, NDUFA9, NDUFAB1, NDUFC2, NDUFS1	568	42	12782	3.75059	0.988308	0.0750824	13.2513
GOTERM_BP_FAT	GO:0042775~mitochondrial ATP synthesis coupled electron transport	8	1.0596	0.0101574	NDUFA5, NDUFB5, NDUFA8, NDUFA9, DLD, NDUFAB1, NDUFC2, NDUFS1	587	56	13528	3.29229	1	0.192047	16.2897
GOTERM_BP_FAT	GO:0042773~ATP synthesis coupled electron transport	8	1.0596	0.0101574	NDUFA5, NDUFB5, NDUFA8, NDUFA9, DLD, NDUFAB1, NDUFC2, NDUFS1	587	56	13528	3.29229	1	0.192047	16.2897
GOTERM_MF_FAT	GO:0016655~oxidoreductase activity, acting on NADH or NADPH, quinone or similar compound as acceptor	7	0.927152	0.0167635	NDUFA5, NDUFB5, NDUFA8, NDUFA9, NDUFAB1, NDUFC2, NDUFS1	551	49	12983	3.36609	0.999999	0.222283	22.8662
GOTERM_MF_FAT	GO:0016651~oxidoreductase activity, acting on NADH or NADPH	9	1.19205	0.0240614	NDUFA5, NDUFB5, NNT, NDUFA8, NDUFA9, DLD, NDUFAB1, NDUFC2, NDUFS1	551	83	12983	2.55498	1	0.270535	31.2053
SP_PIR_KEYWORDS	ubiquinone	4	0.529801	0.108985	NDUFB5, NDUFA8, NDUFA9, NDUFS1	747	30	19235	3.43329	1	0.460673	80.1397
SP_PIR_KEYWORDS	nad	11	1.45695	0.19986	NMNAT2, NDUFA5, NDUFB5, NNT, NDUFA9, DLD, NDUFAB1, NDUFC2, VDAC3, NDUFS1, MDH1	747	189	19235	1.49866	1	0.623661	95.599
SP_PIR_KEYWORDS	oxidoreductase	20	2.64901	0.762987	UQCRC2, PAM, NDUFA5, ACADSB, NDUFB5, NDUFA9, NDUFC2, NDUFAB1, SOD1, UQCRFS1, CDO1, KDM1A, NNT, DLD, FOXRED1, PDHA1, NDUFS1, SRXN1, PMPCB, MDH1	747	562	19235	0.916358	1	0.973128	100
GOTERM_BP_FAT	GO:0055114~oxidation reduction	25	3.31126	0.795036	UQCRC2, HCCS, PAM, NDUFB5, ACADSB, TMX4, NDUFAB1, UQCRFS1, KDM1A, PDHA1, NDUFS1, NDUFA5, NDUFA8, NDUFA9, CYCS, NDUFC2, CDO1, SOD1, SLC25A12, NNT, HSDL1, DLD, FOXRED1, SRXN1, MDH1	587	639	13528	0.901643	1	0.999619	100
Annotation Cluster 15	Enrichment Score: 2.7419661710696266
Category	Term	Count	%	PValue	Genes	List Total	Pop Hits	Pop Total	Fold Enrichment	Bonferroni	Benjamini	FDR
GOTERM_CC_FAT	GO:0043005~neuron projection	36	4.76821	3.48956e-06	ALS2, SYT1, SCN1A, UCHL1, PPM1A, MYCBP2, GOT1, ATXN10, PAFAH1B1, CNTNAP1, NEGR1, SNAP25, NSF, HCN1, KCND2, OPA1, SLC12A5, SCN2A, GRIN2A, GRIA3, SOD1, CDK5, CAPRIN1, THY1, MAPK1, RNF6, EPHA7, MAGEE1, NDEL1, GSK3B, CNTN4, SLC38A1, NRSN1, GAP43, HTR2A, MYH10	568	342	12782	2.36879	0.00154468	0.000220815	0.00493943
GOTERM_CC_FAT	GO:0030425~dendrite	18	2.38411	0.000917603	ALS2, HCN1, OPA1, KCND2, GRIA3, SOD1, CDK5, CAPRIN1, THY1, MAPK1, EPHA7, MAGEE1, ATXN10, GSK3B, NEGR1, NSF, MYH10, HTR2A	568	163	12782	2.48505	0.334146	0.0115523	1.29107
GOTERM_CC_FAT	GO:0030424~axon	17	2.25166	0.00186753	ALS2, HCN1, SCN1A, UCHL1, SCN2A, GRIA3, CDK5, MYCBP2, MAPK1, RNF6, GOT1, NDEL1, CNTNAP1, CNTN4, SLC38A1, GAP43, MYH10	568	159	12782	2.40604	0.563117	0.0204894	2.61129
GOTERM_CC_FAT	GO:0043025~cell soma	17	2.25166	0.00326521	ALS2, MAPK1, SCN1A, EPHA7, KCND2, ATXN10, GSK3B, SLC12A5, UCHL1, GRIA3, PAFAH1B1, NRSN1, SOD1, CDK5, NEGR1, RAB1A, MYH10	568	168	12782	2.27714	0.765161	0.0291356	4.524
GOTERM_CC_FAT	GO:0042995~cell projection	45	5.96026	0.0114518	ALS2, SYT1, BBS5, SCN1A, BBS7, ACTR3B, UCHL1, PPM1A, MYCBP2, ACTR2, GOT1, ATXN10, PAFAH1B1, CNTNAP1, NEGR1, SNAP25, NSF, RASA1, HCN1, OPA1, KCND2, SLC12A5, SCN2A, GRIN2A, GRIA3, SOD1, CDK5, CAPRIN1, NCKAP1, THY1, MAPK1, EPHA7, RNF6, MAGEE1, NDEL1, GNB1, GSK3B, DLD, CNTN4, WASL, NRSN1, SLC38A1, GAP43, HTR2A, MYH10	568	697	12782	1.45288	0.993918	0.0802434	15.0441
GOTERM_CC_FAT	GO:0044463~cell projection part	15	1.98675	0.158025	ALS2, BBS5, SCN1A, KCND2, BBS7, SLC12A5, GRIA3, SOD1, MAPK1, GOT1, GSK3B, CNTNAP1, NSF, MYH10, HTR2A	568	234	12782	1.44253	1	0.509402	91.2381
Annotation Cluster 16	Enrichment Score: 2.7163143026228505
Category	Term	Count	%	PValue	Genes	List Total	Pop Hits	Pop Total	Fold Enrichment	Bonferroni	Benjamini	FDR
SMART	SM00256:FBOX	10	1.3245	0.00151546	FBXL20, BTRC, FBXO28, FBXO3, FBXO34, FBXO9, FBXO22, FBXO45, FBXL2, FBXO11	361	69	9079	3.64487	0.270542	0.145917	1.89493
UP_SEQ_FEATURE	domain:F-box	10	1.3245	0.0018735	FBXL20, BTRC, FBXO28, FBXO3, FBXO34, FBXO9, FBXO22, FBXO45, FBXL2, FBXO11	746	72	19113	3.55842	0.968917	0.352016	3.14452
INTERPRO	IPR001810:Cyclin-like F-box	10	1.3245	0.00249953	FBXL20, BTRC, FBXO28, FBXO3, FBXO34, FBXO9, FBXO22, FBXO45, FBXL2, FBXO11	699	70	16659	3.40466	0.948215	0.280329	3.95832
Annotation Cluster 17	Enrichment Score: 2.6415691710534412
Category	Term	Count	%	PValue	Genes	List Total	Pop Hits	Pop Total	Fold Enrichment	Bonferroni	Benjamini	FDR
GOTERM_CC_FAT	GO:0030136~clathrin-coated vesicle	18	2.38411	7.32153e-05	SCAMP1, SYT1, AFTPH, SVOP, RAB3C, NCALD, ATP6V1G2, CLTC, SYP, AP1S1, DMXL2, GRIA2, STXBP5, NECAP1, SV2B, TPRG1L, SV2A, CLINT1	568	132	12782	3.06866	0.0319152	0.00170568	0.103588
GOTERM_CC_FAT	GO:0030665~clathrin coated vesicle membrane	11	1.45695	9.46614e-05	SCAMP1, SYP, SYT1, AFTPH, AP1S1, GRIA2, NCALD, NECAP1, ATP6V1G2, SV2A, CLTC	568	53	12782	4.67054	0.0410698	0.00199501	0.133912
GOTERM_CC_FAT	GO:0016023~cytoplasmic membrane-bounded vesicle	45	5.96026	0.000105748	SYT1, PAM, AFTPH, YWHAZ, RAB3C, GRIP1, AP1AR, HEXB, ATP6V1G2, ATP6V1B2, OCRL, CLTC, PCSK2, SYP, AP1S1, AP2B1, DMXL2, NECAP1, RAB11A, SV2B, SV2A, CLINT1, HSPA8, AP2M1, SEC23A, RAB2A, SCAMP1, SVOP, NCALD, YWHAB, STXBP1, GARS, GRIA3, VPS41, ATP1A1, CACNG3, SCFD1, GRIA2, GRIA1, STXBP5, DLD, SYT13, ATP6V0A1, TPRG1L, NRSN1	568	550	12782	1.8412	0.0457683	0.00212722	0.149584
GOTERM_CC_FAT	GO:0031410~cytoplasmic vesicle	50	6.62252	0.000138406	SYT1, AP1B1, GRIP1, AP1AR, HEXB, CLTC, SYP, AP2B1, AP1S1, DMXL2, NECAP1, SV2B, SV2A, CLINT1, SEC23A, SCAMP1, SVOP, NCALD, STXBP1, VPS41, CACNG3, ATP6V1C1, STXBP5, DLD, NRSN1, PAM, YWHAZ, AFTPH, RAB3C, ATP6V1G2, ATP6V1B2, OCRL, PCSK2, RAB11A, ENTPD4, HSPA8, AP2M1, RAB2A, YWHAB, GARS, GRIA3, ATP1A1, SOD1, CADPS, SCFD1, GRIA2, GRIA1, SYT13, ATP6V0A1, TPRG1L	568	642	12782	1.75261	0.0594759	0.00266245	0.195738
GOTERM_CC_FAT	GO:0031988~membrane-bounded vesicle	45	5.96026	0.000220549	SYT1, PAM, AFTPH, YWHAZ, RAB3C, GRIP1, AP1AR, HEXB, ATP6V1G2, ATP6V1B2, OCRL, CLTC, PCSK2, SYP, AP1S1, AP2B1, DMXL2, NECAP1, RAB11A, SV2B, SV2A, CLINT1, HSPA8, AP2M1, SEC23A, RAB2A, SCAMP1, SVOP, NCALD, YWHAB, STXBP1, GARS, GRIA3, VPS41, ATP1A1, CACNG3, SCFD1, GRIA2, GRIA1, STXBP5, DLD, SYT13, ATP6V0A1, TPRG1L, NRSN1	568	568	12782	1.78285	0.0930917	0.00406314	0.311739
GOTERM_CC_FAT	GO:0030135~coated vesicle	19	2.51656	0.000241393	SCAMP1, SEC23A, SYT1, AFTPH, SVOP, RAB3C, NCALD, ATP6V1G2, CLTC, SYP, AP1S1, DMXL2, GRIA2, STXBP5, NECAP1, SV2B, TPRG1L, SV2A, CLINT1	568	159	12782	2.6891	0.101429	0.00426886	0.341154
GOTERM_CC_FAT	GO:0030118~clathrin coat	9	1.19205	0.00025943	AP2B1, AFTPH, AP1S1, AP1B1, AP3M2, NCALD, NECAP1, CLTC, AP2M1	568	39	12782	5.19312	0.108583	0.00441111	0.366602
GOTERM_CC_FAT	GO:0030662~coated vesicle membrane	12	1.5894	0.000346494	SCAMP1, SEC23A, SYP, SYT1, AFTPH, AP1S1, GRIA2, NCALD, NECAP1, ATP6V1G2, SV2A, CLTC	568	73	12782	3.69921	0.142319	0.00510438	0.489353
GOTERM_CC_FAT	GO:0031982~vesicle	50	6.62252	0.000371047	SYT1, AP1B1, GRIP1, AP1AR, HEXB, CLTC, SYP, AP2B1, AP1S1, DMXL2, NECAP1, SV2B, SV2A, CLINT1, SEC23A, SCAMP1, SVOP, NCALD, STXBP1, VPS41, CACNG3, ATP6V1C1, STXBP5, DLD, NRSN1, PAM, YWHAZ, AFTPH, RAB3C, ATP6V1G2, ATP6V1B2, OCRL, PCSK2, RAB11A, ENTPD4, HSPA8, AP2M1, RAB2A, YWHAB, GARS, GRIA3, ATP1A1, SOD1, CADPS, SCFD1, GRIA2, GRIA1, SYT13, ATP6V0A1, TPRG1L	568	670	12782	1.67937	0.151601	0.00528933	0.523944
GOTERM_CC_FAT	GO:0030659~cytoplasmic vesicle membrane	17	2.25166	0.000436769	SCAMP1, SEC23A, SYT1, AFTPH, NCALD, ATP6V1G2, CACNG3, GRIA3, CLTC, SYP, AP2B1, AP1S1, GRIA2, GRIA1, NECAP1, SV2A, AP2M1	568	139	12782	2.75223	0.175956	0.00602959	0.616481
GOTERM_CC_FAT	GO:0008021~synaptic vesicle	12	1.5894	0.000494603	SCAMP1, SYP, SYT1, SVOP, DMXL2, RAB3C, GRIA2, STXBP5, ATP6V1G2, SV2B, TPRG1L, SV2A	568	76	12782	3.55319	0.19681	0.00661931	0.697847
SP_PIR_KEYWORDS	cytoplasmic vesicle	21	2.78146	0.00101944	SYT1, SVOP, AP1B1, GRIP1, CLTC, SYP, PCSK2, CADPS, AP1S1, DMXL2, STXBP5, NECAP1, ATP6V0A1, SV2B, TPRG1L, CLVS1, SV2A, ENTPD4, SCN8A, CLVS2, CLINT1	747	238	19235	2.27203	0.343101	0.014386	1.41861
GOTERM_CC_FAT	GO:0012506~vesicle membrane	17	2.25166	0.00108461	SCAMP1, SEC23A, SYT1, AFTPH, NCALD, ATP6V1G2, CACNG3, GRIA3, CLTC, SYP, AP2B1, AP1S1, GRIA2, GRIA1, NECAP1, SV2A, AP2M1	568	151	12782	2.53351	0.381677	0.0132653	1.52439
GOTERM_CC_FAT	GO:0030117~membrane coat	10	1.3245	0.00173714	SEC23A, AP2B1, AFTPH, AP1S1, AP1B1, AP3M2, NCALD, NECAP1, CLTC, AP2M1	568	63	12782	3.57199	0.53709	0.0195556	2.43106
GOTERM_CC_FAT	GO:0048475~coated membrane	10	1.3245	0.00173714	SEC23A, AP2B1, AFTPH, AP1S1, AP1B1, AP3M2, NCALD, NECAP1, CLTC, AP2M1	568	63	12782	3.57199	0.53709	0.0195556	2.43106
GOTERM_CC_FAT	GO:0030133~transport vesicle	10	1.3245	0.00241563	SEC23A, SYT1, AFTPH, AP1S1, NCALD, AP1AR, SYT13, RAB11A, NRSN1, CLTC	568	66	12782	3.40962	0.657477	0.0240563	3.36556
GOTERM_CC_FAT	GO:0030672~synaptic vesicle membrane	6	0.794702	0.00291964	SCAMP1, SYP, SYT1, GRIA2, ATP6V1G2, SV2A	568	23	12782	5.87048	0.726182	0.0277658	4.05437
GOTERM_CC_FAT	GO:0044433~cytoplasmic vesicle part	18	2.38411	0.00399675	SCAMP1, SEC23A, SYT1, AFTPH, NCALD, ATP6V1G2, CACNG3, GRIA3, CLTC, SYP, AP1S1, AP2B1, GRIA2, GRIA1, DLD, NECAP1, SV2A, AP2M1	568	187	12782	2.16611	0.830365	0.0348601	5.51113
GOTERM_CC_FAT	GO:0030658~transport vesicle membrane	6	0.794702	0.00511486	SEC23A, SYT1, AFTPH, AP1S1, NCALD, CLTC	568	26	12782	5.19312	0.896863	0.042746	7.00157
GOTERM_CC_FAT	GO:0030131~clathrin adaptor complex	6	0.794702	0.00827852	AP2B1, AFTPH, AP1S1, AP1B1, AP3M2, AP2M1	568	29	12782	4.6559	0.974844	0.0659238	11.1012
GOTERM_CC_FAT	GO:0030125~clathrin vesicle coat	5	0.662252	0.00872312	AFTPH, AP1S1, NCALD, NECAP1, CLTC	568	19	12782	5.92198	0.979376	0.0681366	11.6637
GOTERM_CC_FAT	GO:0030119~AP-type membrane coat adaptor complex	6	0.794702	0.00957991	AP2B1, AFTPH, AP1S1, AP1B1, AP3M2, AP2M1	568	30	12782	4.5007	0.985939	0.0733221	12.7384
GOTERM_CC_FAT	GO:0030130~clathrin coat of trans-Golgi network vesicle	4	0.529801	0.0178011	AFTPH, AP1S1, NCALD, CLTC	568	13	12782	6.92416	0.99965	0.115218	22.45
GOTERM_CC_FAT	GO:0012510~trans-Golgi network transport vesicle membrane	4	0.529801	0.0219232	AFTPH, AP1S1, NCALD, CLTC	568	14	12782	6.42958	0.999946	0.136333	26.932
GOTERM_CC_FAT	GO:0005798~Golgi-associated vesicle	7	0.927152	0.0245908	SCFD1, AFTPH, AP1S1, NCALD, VPS41, CLTC, OCRL	568	51	12782	3.08872	0.999984	0.147732	29.7028
GOTERM_CC_FAT	GO:0030120~vesicle coat	6	0.794702	0.0252786	SEC23A, AFTPH, AP1S1, NCALD, NECAP1, CLTC	568	38	12782	3.55319	0.999988	0.147645	30.4013
SP_PIR_KEYWORDS	coated pit	5	0.662252	0.034113	AP2B1, AP1S1, LRP12, CLTC, AP2M1	747	32	19235	4.02339	0.999999	0.205977	38.504
GOTERM_CC_FAT	GO:0005905~coated pit	6	0.794702	0.0441338	AP2B1, AP1S1, LRP12, NECAP1, CLTC, AP2M1	568	44	12782	3.06866	1	0.218752	47.2142
GOTERM_CC_FAT	GO:0030140~trans-Golgi network transport vesicle	4	0.529801	0.0881545	AFTPH, AP1S1, NCALD, CLTC	568	24	12782	3.75059	1	0.346789	72.9182
GOTERM_CC_FAT	GO:0030660~Golgi-associated vesicle membrane	4	0.529801	0.135779	AFTPH, AP1S1, NCALD, CLTC	568	29	12782	3.10393	1	0.462912	87.3261
Annotation Cluster 18	Enrichment Score: 2.529407464600745
Category	Term	Count	%	PValue	Genes	List Total	Pop Hits	Pop Total	Fold Enrichment	Bonferroni	Benjamini	FDR
GOTERM_BP_FAT	GO:0031396~regulation of protein ubiquitination	18	2.38411	1.23111e-06	BTRC, NDFIP1, NDFIP2, FKBP1A, CDK5, UBE2N, PSMA1, PSMD14, ATG5, PSMD12, PSMA4, PSMC1, PSMD1, PSMD2, PSME3, PSMD5, PSMD6, CUL1	587	100	13528	4.14828	0.00274775	0.000229268	0.00214411
GOTERM_BP_FAT	GO:0031398~positive regulation of protein ubiquitination	16	2.11921	2.74686e-06	BTRC, NDFIP1, NDFIP2, FKBP1A, UBE2N, PSMA1, PSMD14, PSMD12, PSMA4, PSMC1, PSMD1, PSMD2, PSME3, PSMD5, PSMD6, CUL1	587	84	13528	4.38971	0.00612044	0.000341011	0.00478388
GOTERM_BP_FAT	GO:0006511~ubiquitin-dependent protein catabolic process	27	3.57616	1.84274e-05	USP7, BTRC, UCHL1, ERLEC1, LNX1, CUL3, ARIH1, CUL2, PSMD1, PSMD2, USP10, PSMD5, PSMD6, FBXO22, USP33, CUL1, TBL1XR1, UBR3, PSMA1, PSMD14, RNF6, PSMD12, UBE2K, PSMA4, PSMC1, PSME3, FBXO11	587	242	13528	2.57125	0.0403491	0.00146984	0.0320887
GOTERM_BP_FAT	GO:0051443~positive regulation of ubiquitin-protein ligase activity	13	1.72185	4.15247e-05	UBE2N, PSMA1, PSMD14, PSMD12, PSMA4, BTRC, PSMC1, PSMD1, PSMD2, PSME3, PSMD5, PSMD6, CUL1	587	70	13528	4.27997	0.0886329	0.00257472	0.0722955
SP_PIR_KEYWORDS	proteasome	11	1.45695	5.12317e-05	PSMA1, PSMD14, PSMD12, PSMA4, PSMC1, PSMD1, PSMD2, PSME3, UBE3C, PSMD5, PSMD6	747	56	19235	5.05797	0.0208868	0.00131838	0.0717417
GOTERM_BP_FAT	GO:0051351~positive regulation of ligase activity	13	1.72185	6.37476e-05	UBE2N, PSMA1, PSMD14, PSMD12, PSMA4, BTRC, PSMC1, PSMD1, PSMD2, PSME3, PSMD5, PSMD6, CUL1	587	73	13528	4.10408	0.132796	0.00338665	0.110966
GOTERM_BP_FAT	GO:0051438~regulation of ubiquitin-protein ligase activity	13	1.72185	0.000123645	UBE2N, PSMA1, PSMD14, PSMD12, PSMA4, BTRC, PSMC1, PSMD1, PSMD2, PSME3, PSMD5, PSMD6, CUL1	587	78	13528	3.841	0.241464	0.00598991	0.215125
GOTERM_BP_FAT	GO:0051437~positive regulation of ubiquitin-protein ligase activity during mitotic cell cycle	12	1.5894	0.000148584	PSMA1, PSMD14, PSMD12, PSMA4, BTRC, PSMC1, PSMD1, PSMD2, PSME3, PSMD5, PSMD6, CUL1	587	68	13528	4.06694	0.282591	0.00675484	0.258461
GOTERM_BP_FAT	GO:0051340~regulation of ligase activity	13	1.72185	0.000178913	UBE2N, PSMA1, PSMD14, PSMD12, PSMA4, BTRC, PSMC1, PSMD1, PSMD2, PSME3, PSMD5, PSMD6, CUL1	587	81	13528	3.69874	0.329617	0.00724464	0.311141
GOTERM_BP_FAT	GO:0051439~regulation of ubiquitin-protein ligase activity during mitotic cell cycle	12	1.5894	0.00022067	PSMA1, PSMD14, PSMD12, PSMA4, BTRC, PSMC1, PSMD1, PSMD2, PSME3, PSMD5, PSMD6, CUL1	587	71	13528	3.8951	0.389363	0.00861621	0.383628
GOTERM_CC_FAT	GO:0000502~proteasome complex	11	1.45695	0.000318328	PSMA1, PSMD14, PSMD12, PSMA4, PSMC1, PSMD1, PSMD2, PSME3, UBE3C, PSMD5, PSMD6	568	61	12782	4.05801	0.131547	0.0048517	0.449657
GOTERM_BP_FAT	GO:0031397~negative regulation of protein ubiquitination	12	1.5894	0.000320345	PSMA1, PSMD14, PSMD12, ATG5, PSMA4, PSMC1, PSMD1, PSMD2, PSME3, PSMD5, PSMD6, CDK5	587	74	13528	3.73719	0.511339	0.0114833	0.556455
GOTERM_BP_FAT	GO:0031400~negative regulation of protein modification process	15	1.98675	0.000626218	YWHAB, FKBP1A, CDK5, PSMA1, PSMD14, ATG5, PSMD12, PPP2CA, PSMA4, PSMC1, PSMD1, PSMD2, PSME3, PSMD5, PSMD6	587	119	13528	2.90496	0.753412	0.0195257	1.08505
KEGG_PATHWAY	hsa03050:Proteasome	9	1.19205	0.00124778	PSMA1, PSMD14, PSMD12, PSMA4, PSMC1, PSMD1, PSMD2, PSME3, PSMD6	237	47	5085	4.10854	0.168718	0.0203224	1.47651
GOTERM_BP_FAT	GO:0010498~proteasomal protein catabolic process	13	1.72185	0.00149936	CUL3, TBL1XR1, PSMA1, PSMD14, PSMD12, PSMA4, PSMC1, PSMD1, PSMD2, PSME3, PSMD5, PSMD6, ERLEC1	587	102	13528	2.93723	0.965041	0.0426183	2.57943
GOTERM_BP_FAT	GO:0043161~proteasomal ubiquitin-dependent protein catabolic process	13	1.72185	0.00149936	CUL3, TBL1XR1, PSMA1, PSMD14, PSMD12, PSMA4, PSMC1, PSMD1, PSMD2, PSME3, PSMD5, PSMD6, ERLEC1	587	102	13528	2.93723	0.965041	0.0426183	2.57943
GOTERM_BP_FAT	GO:0051436~negative regulation of ubiquitin-protein ligase activity during mitotic cell cycle	10	1.3245	0.00184805	PSMA1, PSMD14, PSMD12, PSMA4, PSMC1, PSMD1, PSMD2, PSME3, PSMD5, PSMD6	587	65	13528	3.54554	0.983985	0.0485895	3.17023
GOTERM_BP_FAT	GO:0031145~anaphase-promoting complex-dependent proteasomal ubiquitin-dependent protein catabolic process	10	1.3245	0.00184805	PSMA1, PSMD14, PSMD12, PSMA4, PSMC1, PSMD1, PSMD2, PSME3, PSMD5, PSMD6	587	65	13528	3.54554	0.983985	0.0485895	3.17023
GOTERM_BP_FAT	GO:0051444~negative regulation of ubiquitin-protein ligase activity	10	1.3245	0.00228993	PSMA1, PSMD14, PSMD12, PSMA4, PSMC1, PSMD1, PSMD2, PSME3, PSMD5, PSMD6	587	67	13528	3.4397	0.994047	0.0578396	3.9141
GOTERM_BP_FAT	GO:0051352~negative regulation of ligase activity	10	1.3245	0.00228993	PSMA1, PSMD14, PSMD12, PSMA4, PSMC1, PSMD1, PSMD2, PSME3, PSMD5, PSMD6	587	67	13528	3.4397	0.994047	0.0578396	3.9141
GOTERM_BP_FAT	GO:0031399~regulation of protein modification process	25	3.31126	0.0023118	BTRC, BMPR2, FKBP1A, PRKAR2B, ATG5, PPP2CA, PSMD1, PSMD2, PAK1, PSMD5, PSMD6, CUL1, YWHAB, NDFIP1, NDFIP2, PRKCE, CDK5, UBE2N, ACVR2A, PSMA1, PSMD14, PSMD12, PSMA4, PSMC1, PSME3	587	295	13528	1.95305	0.994332	0.0577251	3.95078
GOTERM_BP_FAT	GO:0031401~positive regulation of protein modification process	18	2.38411	0.00315629	BTRC, NDFIP1, BMPR2, NDFIP2, FKBP1A, UBE2N, PSMA1, ACVR2A, PSMD14, PSMD12, PSMA4, PSMC1, PSMD1, PSMD2, PSME3, PSMD5, PSMD6, CUL1	587	187	13528	2.21833	0.999146	0.0755027	5.35693
GOTERM_BP_FAT	GO:0051248~negative regulation of protein metabolic process	17	2.25166	0.00733743	YWHAB, GRIN2A, FKBP1A, CDK5, PSMA1, PSMD14, ATG5, PSMD12, PPP2CA, PSMA4, PSMD1, PSMC1, PSMD2, PSME3, PSMD5, PSMD6, EIF2AK4	587	187	13528	2.09509	1	0.15038	12.0376
GOTERM_CC_FAT	GO:0022624~proteasome accessory complex	4	0.529801	0.0109705	PSMD12, PSMD1, PSMD2, PSME3	568	11	12782	8.1831	0.992454	0.0782176	14.4566
GOTERM_BP_FAT	GO:0032269~negative regulation of cellular protein metabolic process	16	2.11921	0.0116311	YWHAB, FKBP1A, CDK5, PSMA1, PSMD14, ATG5, PSMD12, PPP2CA, PSMA4, PSMC1, PSMD1, PSMD2, PSME3, PSMD5, PSMD6, EIF2AK4	587	180	13528	2.04853	1	0.208214	18.434
GOTERM_BP_FAT	GO:0032270~positive regulation of cellular protein metabolic process	19	2.51656	0.0127788	BTRC, NDFIP1, BMPR2, NDFIP2, FKBP1A, UBE2N, MAPK1, PSMA1, ACVR2A, PSMD14, PSMD12, PSMA4, PSMC1, PSMD1, PSMD2, PSME3, PSMD5, PSMD6, CUL1	587	233	13528	1.87929	1	0.224601	20.0679
GOTERM_BP_FAT	GO:0043085~positive regulation of catalytic activity	34	4.50331	0.0181747	ALS2, BTRC, PRKAR2B, MOAP1, KRAS, DGKE, PSMD1, PSMD2, PAK1, PSMD5, PSMD6, AGK, CUL1, CAP2, SSBP1, PIK3CB, CYCS, LRRN3, YWHAB, SOD1, CDK5, THY1, UBE2N, PSMA1, PSMD14, NDEL1, PSMD12, GNB1, PSMA4, PSMC1, PSME3, MAP3K13, GAP43, HTR2A	587	520	13528	1.50685	1	0.283434	27.3448
GOTERM_BP_FAT	GO:0051247~positive regulation of protein metabolic process	19	2.51656	0.0188677	BTRC, NDFIP1, BMPR2, NDFIP2, FKBP1A, UBE2N, MAPK1, PSMA1, ACVR2A, PSMD14, PSMD12, PSMA4, PSMC1, PSMD1, PSMD2, PSME3, PSMD5, PSMD6, CUL1	587	243	13528	1.80195	1	0.290592	28.2329
GOTERM_BP_FAT	GO:0032268~regulation of cellular protein metabolic process	31	4.10596	0.0247959	METAP1, BTRC, BMPR2, FKBP1A, PRKAR2B, ATG5, PPP2CA, PSMD1, PSMD2, PUM2, PAK1, PSMD5, PSMD6, CUL1, YWHAB, NDFIP1, NDFIP2, PRKCE, CDK5, UBE2N, MAPK1, ACVR2A, PSMA1, PSMD14, PSMD12, EIF2S1, EIF4A2, PSMA4, PSMC1, PSME3, EIF2AK4	587	474	13528	1.50723	1	0.350579	35.4219
GOTERM_BP_FAT	GO:0000278~mitotic cell cycle	25	3.31126	0.0320304	PDS5B, CKAP5, BTRC, CUL3, CUL2, PSMA1, PSMD14, PLK2, PSMD12, SEH1L, PSMA4, CDC123, PSMC1, PSMD1, PPP3CB, PSMD2, PAFAH1B1, PSME3, PPP3CA, PSMD5, PSMD6, MAP9, KPNA2, CUL1, VCPIP1	587	370	13528	1.55716	1	0.405308	43.2763
GOTERM_BP_FAT	GO:0044093~positive regulation of molecular function	36	4.76821	0.0337683	ALS2, BTRC, FKBP1A, PRKAR2B, MOAP1, KRAS, DGKE, PSMD1, PSMD2, PAK1, PSMD5, PSMD6, AGK, CUL1, CAP2, SSBP1, PIK3CB, LRRN3, CYCS, YWHAB, SOD1, CDK5, THY1, UBE2N, PSMA1, PSMD14, NDEL1, PSMD12, GNB1, PSMA4, PSMC1, PSME3, MAP3K13, GAP43, CALM1, HTR2A	587	586	13528	1.4158	1	0.413256	45.0241
GOTERM_CC_FAT	GO:0005838~proteasome regulatory particle	3	0.397351	0.0460452	PSMD12, PSMD1, PSMD2	568	8	12782	8.43882	1	0.222442	48.6888
GOTERM_BP_FAT	GO:0044092~negative regulation of molecular function	19	2.51656	0.201057	NDFIP1, NDFIP2, FKBP1A, THY1, KDM1A, PSMA1, PSMD14, PSMD12, HEXIM1, PPP2CA, PSMA4, PSMD1, PSMC1, PSMD2, PSME3, CAND1, PSMD5, PSMD6, CALM1	587	334	13528	1.311	1	0.872045	97.9946
GOTERM_BP_FAT	GO:0043086~negative regulation of catalytic activity	15	1.98675	0.315165	FKBP1A, THY1, PSMA1, PSMD14, PSMD12, HEXIM1, PPP2CA, PSMA4, PSMD1, PSMC1, PSMD2, PSME3, CAND1, PSMD5, PSMD6	587	277	13528	1.24798	1	0.944849	99.8631
GOTERM_BP_FAT	GO:0007049~cell cycle	37	4.90066	0.350893	SPIN1, MAEA, BTRC, SENP5, URGCP, CUL3, CUL2, SEH1L, CDC123, PSMD1, PPP3CB, PSMD2, PAFAH1B1, PPP3CA, PSMD5, PSMD6, CUL1, VCPIP1, PDS5B, CKAP5, CDK7, CDK5, ARL3, KLHDC3, MAPK1, PSMA1, PSMD14, PSMD12, PLK2, GSK3B, PSMA4, PSMC1, PSME3, MAP9, KPNA2, CALM1, MYH10	587	776	13528	1.09884	1	0.956983	99.9461
GOTERM_BP_FAT	GO:0022402~cell cycle process	27	3.57616	0.394137	BTRC, CUL3, CUL2, SEH1L, PSMD1, CDC123, PSMD2, PPP3CB, PAFAH1B1, PPP3CA, PSMD5, PSMD6, CUL1, VCPIP1, PDS5B, CKAP5, KLHDC3, PSMA1, PSMD14, PSMD12, GSK3B, PSMA4, PSMC1, PSME3, MAP9, KPNA2, MYH10	587	565	13528	1.10131	1	0.968801	99.9838
GOTERM_BP_FAT	GO:0010604~positive regulation of macromolecule metabolic process	38	5.03311	0.53391	MEF2C, GRIP1, BTRC, BMPR2, PPM1A, FKBP1A, CNOT7, CAMKK2, PSMD1, PSMD2, PSMD5, RARB, PSMD6, CUL1, RNF14, TBL1XR1, TP53BP1, NDFIP1, NDFIP2, CDK7, NRIP1, GTF2H1, UBE2N, MED6, MAPK1, ACVR2A, PSMA1, PSMD14, RNF6, CSRNP3, PSMD12, CSRNP2, MAPK14, PSMA4, PSMC1, CAND1, PSME3, CLOCK	587	857	13528	1.02188	1	0.991255	99.9998
GOTERM_BP_FAT	GO:0010605~negative regulation of macromolecule metabolic process	30	3.97351	0.725205	UTP3, MEF2C, FKBP1A, TCEAL1, KDM1A, ATG5, HEXIM1, PPP2CA, PSMD1, PSMD2, RARB, PSMD5, PSMD6, NKRF, TBL1XR1, YWHAB, GRIN2A, NDFIP1, NDFIP2, CDK5, NRIP1, PSMA1, PSMD14, PSMD12, PSMA4, PSMC1, PSME3, HDAC8, CRYM, EIF2AK4	587	734	13528	0.941934	1	0.998948	100
GOTERM_BP_FAT	GO:0022403~cell cycle phase	14	1.8543	0.914093	CUL3, CUL2, PDS5B, SEH1L, CKAP5, CDC123, PPP3CB, PAFAH1B1, PPP3CA, MAP9, KPNA2, CUL1, VCPIP1, KLHDC3	587	414	13528	0.779333	1	0.999974	100
Annotation Cluster 19	Enrichment Score: 2.2390977382758663
Category	Term	Count	%	PValue	Genes	List Total	Pop Hits	Pop Total	Fold Enrichment	Bonferroni	Benjamini	FDR
GOTERM_BP_FAT	GO:0017038~protein import	17	2.25166	0.000170056	YWHAZ, MTX3, TIMM17A, IPO11, TIMM23, MAPK1, TOMM5, ZFYVE9, IPO5, PPP3CB, NOP58, PEX13, KPNA4, PPP3CA, XPO7, KPNA2, KPNA1	587	131	13528	2.9907	0.316212	0.00701432	0.29576
GOTERM_BP_FAT	GO:0006605~protein targeting	22	2.91391	0.000430987	ARL6IP1, YWHAZ, MTX3, TIMM17A, IPO11, YWHAB, NLGN1, PRKCI, TIMM23, MAPK1, TOMM5, GSK3B, ZFYVE9, IPO5, PPP3CB, NOP58, PEX13, KPNA4, PPP3CA, XPO7, KPNA2, KPNA1	587	215	13528	2.3582	0.618431	0.0149414	0.747966
GOTERM_MF_FAT	GO:0008565~protein transporter activity	12	1.5894	0.00107815	AP2B1, AP1S1, AP1B1, TOMM5, TIMM17A, IPO5, IPO11, KPNA4, TIMM23, XPO7, KPNA2, KPNA1	551	87	12983	3.25002	0.579462	0.0284612	1.64302
GOTERM_BP_FAT	GO:0033365~protein localization in organelle	16	2.11921	0.00166287	YWHAZ, MTX3, TIMM17A, IPO11, TIMM23, MAPK1, TOMM5, ZFYVE9, IPO5, PPP3CB, NOP58, KPNA4, PPP3CA, XPO7, KPNA2, KPNA1	587	146	13528	2.52559	0.975757	0.0465681	2.8569
GOTERM_BP_FAT	GO:0006606~protein import into nucleus	11	1.45695	0.00394328	MAPK1, ZFYVE9, IPO5, IPO11, PPP3CB, NOP58, PPP3CA, KPNA4, XPO7, KPNA2, KPNA1	587	86	13528	2.94774	0.999854	0.0896654	6.64985
GOTERM_BP_FAT	GO:0051170~nuclear import	11	1.45695	0.00465496	MAPK1, ZFYVE9, IPO5, IPO11, PPP3CB, NOP58, PPP3CA, KPNA4, XPO7, KPNA2, KPNA1	587	88	13528	2.88075	0.99997	0.10396	7.8047
GOTERM_BP_FAT	GO:0034504~protein localization in nucleus	11	1.45695	0.00740868	MAPK1, ZFYVE9, IPO5, IPO11, PPP3CB, NOP58, PPP3CA, KPNA4, XPO7, KPNA2, KPNA1	587	94	13528	2.69687	1	0.149014	12.1475
GOTERM_BP_FAT	GO:0006607~NLS-bearing substrate import into nucleus	4	0.529801	0.016709	IPO5, KPNA4, KPNA2, KPNA1	587	13	13528	7.09108	1	0.271284	25.4325
GOTERM_BP_FAT	GO:0006913~nucleocytoplasmic transport	14	1.8543	0.0180562	MAPK1, GSK3B, ZFYVE9, IPO5, IPO11, PPP3CB, NOP58, THOC7, PPP3CA, KPNA4, NUP155, XPO7, KPNA2, KPNA1	587	156	13528	2.06823	1	0.283808	27.192
GOTERM_BP_FAT	GO:0051169~nuclear transport	14	1.8543	0.0198527	MAPK1, GSK3B, ZFYVE9, IPO5, IPO11, PPP3CB, NOP58, THOC7, PPP3CA, KPNA4, NUP155, XPO7, KPNA2, KPNA1	587	158	13528	2.04205	1	0.301303	29.4774
GOTERM_CC_FAT	GO:0005643~nuclear pore	9	1.19205	0.0235118	SEH1L, IPO5, IPO11, NUP93, KPNA4, NUP155, XPO7, KPNA2, KPNA1	568	79	12782	2.56369	0.999974	0.143587	28.5941
GOTERM_CC_FAT	GO:0046930~pore complex	10	1.3245	0.0248966	SEH1L, IPO5, IPO11, NUP93, KPNA4, NUP155, XPO7, KPNA2, VDAC3, KPNA1	568	95	12782	2.36879	0.999986	0.147476	30.0141
GOTERM_CC_FAT	GO:0005635~nuclear envelope	14	1.8543	0.124393	IPO11, LEMD3, NUP93, NUP155, NDEL1, SEH1L, IPO5, PAFAH1B1, KPNA4, XPO7, KPNA2, MATR3, KPNA1, LRPPRC	568	205	12782	1.53683	1	0.435229	84.7464
Annotation Cluster 20	Enrichment Score: 2.2170975747842046
Category	Term	Count	%	PValue	Genes	List Total	Pop Hits	Pop Total	Fold Enrichment	Bonferroni	Benjamini	FDR
GOTERM_MF_FAT	GO:0017075~syntaxin-1 binding	5	0.662252	0.000194607	SYP, SYT1, STXBP5, STXBP1, SNAP25	551	8	12983	14.7266	0.144684	0.0103649	0.298452
GOTERM_MF_FAT	GO:0019905~syntaxin binding	8	1.0596	0.000255049	SYP, SYT1, SCFD1, STXBP5, STXBP1, RAB11A, SNAP25, NSF	551	31	12983	6.08067	0.185215	0.011315	0.390978
GOTERM_MF_FAT	GO:0000149~SNARE binding	8	1.0596	0.000801186	SYP, SYT1, SCFD1, STXBP5, STXBP1, RAB11A, SNAP25, NSF	551	37	12983	5.09462	0.474608	0.0254158	1.22338
GOTERM_BP_FAT	GO:0006904~vesicle docking during exocytosis	4	0.529801	0.0834227	SCFD1, STXBP1, EXOC6, SNAP25	587	24	13528	3.841	1	0.641087	78.0654
GOTERM_BP_FAT	GO:0048278~vesicle docking	4	0.529801	0.100684	SCFD1, STXBP1, EXOC6, SNAP25	587	26	13528	3.54554	1	0.696345	84.2484
GOTERM_BP_FAT	GO:0022406~membrane docking	4	0.529801	0.14916	SCFD1, STXBP1, EXOC6, SNAP25	587	31	13528	2.97368	1	0.797587	93.9991
Annotation Cluster 21	Enrichment Score: 2.142025052590577
Category	Term	Count	%	PValue	Genes	List Total	Pop Hits	Pop Total	Fold Enrichment	Bonferroni	Benjamini	FDR
GOTERM_BP_FAT	GO:0019226~transmission of nerve impulse	33	4.37086	5.55382e-05	ALS2, SYT1, SCN1A, GABRB2, GLRA3, HEXB, CACNB4, RIMS1, PPP3CB, CNTNAP2, PAFAH1B1, PPP3CA, SNAP25, SLC1A1, NOVA1, HTR1F, GABRG2, GLRB, KCND2, NRXN3, SLC12A5, NLGN1, GRIN2A, SOD1, AFG3L2, CDK5, VDAC3, NPY5R, MAPK1, GRIA2, GRIA1, SCN8A, HTR2A	587	350	13528	2.17291	0.116736	0.00302302	0.0966824
GOTERM_BP_FAT	GO:0007268~synaptic transmission	27	3.57616	0.000556862	ALS2, SYT1, GABRB2, GLRA3, CACNB4, RIMS1, PPP3CB, PAFAH1B1, PPP3CA, SNAP25, SLC1A1, HTR1F, NOVA1, GABRG2, GLRB, KCND2, NRXN3, SLC12A5, NLGN1, GRIN2A, CDK5, VDAC3, NPY5R, MAPK1, GRIA2, GRIA1, HTR2A	587	298	13528	2.08806	0.71204	0.0178807	0.965421
GOTERM_BP_FAT	GO:0007267~cell-cell signaling	32	4.23841	0.180795	ALS2, SYT1, YWHAZ, GABRB2, FGF14, GLRA3, FGF12, CACNB4, RIMS1, LNPEP, PPP3CB, PAFAH1B1, PPP3CA, SNAP25, SLC1A1, NOVA1, HTR1F, GABRG2, GLRB, KCND2, TRHDE, NRXN3, SLC12A5, NLGN1, GRIN2A, CDK5, VDAC3, NPY5R, MAPK1, GRIA2, GRIA1, HTR2A	587	600	13528	1.22912	1	0.848714	96.8981
GOTERM_BP_FAT	GO:0050877~neurological system process	54	7.15232	0.483475	ALS2, SYT1, GABRB2, GLRA3, PITPNA, UCHL1, HEXB, CALB1, PRKAR2B, WDR36, ELOVL4, CNTNAP2, PLCB1, SLC1A1, HTR1F, GABRG2, KCND2, OPA1, NRXN3, GRIN2A, UBR3, CDS1, CDK5, MAPK1, GNB1, FBXO11, SCN1A, BBS5, BBS7, CACNB4, RIMS1, APLP2, KRAS, PPP3CB, B3GNT1, CHM, PAFAH1B1, PPP3CA, SNAP25, NOVA1, GLRB, SLC12A5, NLGN1, ATP1A3, SOD1, AFG3L2, VDAC3, NPY5R, GRIA2, GRIA1, SCN8A, CRYM, MYH10, HTR2A	587	1210	13528	1.0285	1	0.985633	99.999
Annotation Cluster 22	Enrichment Score: 2.054693908994379
Category	Term	Count	%	PValue	Genes	List Total	Pop Hits	Pop Total	Fold Enrichment	Bonferroni	Benjamini	FDR
UP_SEQ_FEATURE	repeat:WD 6	18	2.38411	0.00142123	TBL1XR1, RBBP5, STRAP, BTRC, HERC1, STXBP5L, PRPF19, WDR47, MIOS, WDR36, DMXL2, SEH1L, STXBP5, GNB1, WDR12, PAFAH1B1, KIF21A, ATG16L1	746	192	19113	2.40194	0.928106	0.355164	2.39405
UP_SEQ_FEATURE	repeat:WD 5	20	2.64901	0.00202578	TBL1XR1, RBBP5, STRAP, BTRC, NBEA, HERC1, STXBP5L, PRPF19, WDR47, MIOS, WDR36, DMXL2, SEH1L, STXBP5, GNB1, WDR77, WDR12, PAFAH1B1, KIF21A, ATG16L1	746	233	19113	2.1992	0.976565	0.341017	3.39597
UP_SEQ_FEATURE	repeat:WD 7	15	1.98675	0.00222701	PRPF19, WDR47, TBL1XR1, WDR36, DMXL2, STRAP, GNB1, STXBP5, BTRC, WDR12, PAFAH1B1, HERC1, KIF21A, ATG16L1, STXBP5L	746	150	19113	2.56206	0.983865	0.312823	3.72732
UP_SEQ_FEATURE	repeat:WD 4	20	2.64901	0.00459955	TBL1XR1, RBBP5, STRAP, BTRC, NBEA, HERC1, STXBP5L, PRPF19, WDR47, MIOS, WDR36, DMXL2, SEH1L, STXBP5, GNB1, WDR77, WDR12, PAFAH1B1, KIF21A, ATG16L1	746	251	19113	2.04149	0.999803	0.456393	7.55413
UP_SEQ_FEATURE	repeat:WD 3	20	2.64901	0.00807454	TBL1XR1, RBBP5, STRAP, BTRC, NBEA, HERC1, STXBP5L, PRPF19, WDR47, MIOS, WDR36, DMXL2, SEH1L, STXBP5, GNB1, WDR77, WDR12, PAFAH1B1, KIF21A, ATG16L1	746	265	19113	1.93363	1	0.565562	12.9015
SMART	SM00320:WD40	20	2.64901	0.00947146	TBL1XR1, RBBP5, STRAP, BTRC, NBEA, HERC1, STXBP5L, PRPF19, WDR47, MIOS, WDR36, DMXL2, SEH1L, STXBP5, GNB1, WDR77, WDR12, PAFAH1B1, KIF21A, ATG16L1	361	266	9079	1.89095	0.861855	0.390346	11.3121
UP_SEQ_FEATURE	repeat:WD 2	20	2.64901	0.0113167	TBL1XR1, RBBP5, STRAP, BTRC, NBEA, HERC1, STXBP5L, PRPF19, WDR47, MIOS, WDR36, DMXL2, SEH1L, STXBP5, GNB1, WDR77, WDR12, PAFAH1B1, KIF21A, ATG16L1	746	274	19113	1.87012	1	0.651227	17.6269
UP_SEQ_FEATURE	repeat:WD 1	20	2.64901	0.0113167	TBL1XR1, RBBP5, STRAP, BTRC, NBEA, HERC1, STXBP5L, PRPF19, WDR47, MIOS, WDR36, DMXL2, SEH1L, STXBP5, GNB1, WDR77, WDR12, PAFAH1B1, KIF21A, ATG16L1	746	274	19113	1.87012	1	0.651227	17.6269
SP_PIR_KEYWORDS	wd repeat	20	2.64901	0.0115404	TBL1XR1, RBBP5, STRAP, BTRC, NBEA, HERC1, STXBP5L, PRPF19, WDR47, MIOS, WDR36, DMXL2, SEH1L, STXBP5, GNB1, WDR77, WDR12, PAFAH1B1, KIF21A, ATG16L1	747	276	19235	1.86592	0.991623	0.0912139	15.0067
INTERPRO	IPR017986:WD40 repeat, region	19	2.51656	0.0115484	TBL1XR1, RBBP5, STRAP, BTRC, NBEA, HERC1, STXBP5L, PRPF19, WDR47, WDR36, DMXL2, SEH1L, STXBP5, GNB1, WDR77, WDR12, PAFAH1B1, KIF21A, ATG16L1	699	238	16659	1.9026	0.999999	0.554391	17.0932
INTERPRO	IPR019781:WD40 repeat, subgroup	19	2.51656	0.0135189	TBL1XR1, RBBP5, STRAP, BTRC, NBEA, HERC1, STXBP5L, PRPF19, WDR47, WDR36, DMXL2, SEH1L, STXBP5, GNB1, WDR77, WDR12, PAFAH1B1, KIF21A, ATG16L1	699	242	16659	1.87116	1	0.535484	19.7205
INTERPRO	IPR019782:WD40 repeat 2	18	2.38411	0.0145383	TBL1XR1, RBBP5, STRAP, BTRC, HERC1, STXBP5L, PRPF19, WDR47, WDR36, DMXL2, SEH1L, STXBP5, GNB1, WDR77, WDR12, PAFAH1B1, KIF21A, ATG16L1	699	226	16659	1.89817	1	0.529172	21.0488
INTERPRO	IPR001680:WD40 repeat	20	2.64901	0.0167711	TBL1XR1, RBBP5, STRAP, BTRC, NBEA, HERC1, STXBP5L, PRPF19, WDR47, MIOS, WDR36, DMXL2, SEH1L, STXBP5, GNB1, WDR77, WDR12, PAFAH1B1, KIF21A, ATG16L1	699	266	16659	1.79193	1	0.550824	23.8867
INTERPRO	IPR019775:WD40 repeat, conserved site	20	2.64901	0.0244477	TBL1XR1, RBBP5, STRAP, BTRC, NBEA, HERC1, STXBP5L, PRPF19, WDR47, MIOS, WDR36, DMXL2, SEH1L, STXBP5, GNB1, WDR77, WDR12, PAFAH1B1, KIF21A, ATG16L1	699	277	16659	1.72077	1	0.635668	32.9303
INTERPRO	IPR015943:WD40/YVTN repeat-like	20	2.64901	0.0487444	TBL1XR1, RBBP5, STRAP, BTRC, NBEA, HERC1, STXBP5L, PRPF19, WDR47, MIOS, WDR36, DMXL2, SEH1L, STXBP5, GNB1, WDR77, WDR12, PAFAH1B1, KIF21A, ATG16L1	699	300	16659	1.58884	1	0.763519	55.3562
Annotation Cluster 23	Enrichment Score: 2.0518731846225173
Category	Term	Count	%	PValue	Genes	List Total	Pop Hits	Pop Total	Fold Enrichment	Bonferroni	Benjamini	FDR
SP_PIR_KEYWORDS	P-loop	12	1.5894	0.00543094	RAB2A, DNM1L, KRAS, ARF3, RHEB, ATP5A1, DNM1, RAB1A, ABCC5, NSF, ARL3, DDX6	747	116	19235	2.66376	0.893929	0.0497137	7.34472
SP_PIR_KEYWORDS	nucleotide binding	11	1.45695	0.0086562	RAB2A, KRAS, ARF3, RHEB, ATP5A1, DNM1, RAB1A, ABCC5, NSF, ARL3, DDX6	747	107	19235	2.64716	0.972177	0.0719062	11.4661
SP_PIR_KEYWORDS	GTP binding	8	1.0596	0.0148654	RAB2A, DNM1L, KRAS, GNB1, ARF3, RHEB, DNM1, RAB1A	747	67	19235	3.07459	0.99791	0.113958	18.9253
